# Supplementary material for: Silver-Free Gold-Catalyzed Heterocyclizations through Intermolecular H-Bonding Activation
Source: J Org Chem. 2023 Jan 27;88(4):2487–92. doi: 10.1021/acs.joc.2c02932 (PMC9942198; doi:10.1021/acs.joc.2c02932)
Supplement: Supplementary file 2 — jo2c02932_si_002.zip [file jo2c02932_si_002.zip]

Archive with 870 entries (762 files):
- FID for publication/
- FID for publication/Compound I/
- FID for publication/Compound I/13C 126 MHz/
- FID for publication/Compound I/13C 126 MHz/15/
- FID for publication/Compound I/13C 126 MHz/15/acqu
- FID for publication/Compound I/13C 126 MHz/15/acqus
- FID for publication/Compound I/13C 126 MHz/15/adcInfo_TRX2.xml
- FID for publication/Compound I/13C 126 MHz/15/audita.txt
- FID for publication/Compound I/13C 126 MHz/15/cpdprg2
- FID for publication/Compound I/13C 126 MHz/15/fid
- FID for publication/Compound I/13C 126 MHz/15/format.temp
- FID for publication/Compound I/13C 126 MHz/15/orig
- FID for publication/Compound I/13C 126 MHz/15/pdata/
- FID for publication/Compound I/13C 126 MHz/15/pdata/1/
- FID for publication/Compound I/13C 126 MHz/15/pdata/1/1i
- FID for publication/Compound I/13C 126 MHz/15/pdata/1/1r
- FID for publication/Compound I/13C 126 MHz/15/pdata/1/auditp.txt
- FID for publication/Compound I/13C 126 MHz/15/pdata/1/integrals.txt
- FID for publication/Compound I/13C 126 MHz/15/pdata/1/intrng
- FID for publication/Compound I/13C 126 MHz/15/pdata/1/outd
- FID for publication/Compound I/13C 126 MHz/15/pdata/1/parm.txt
- FID for publication/Compound I/13C 126 MHz/15/pdata/1/peaklist.xml
- FID for publication/Compound I/13C 126 MHz/15/pdata/1/peakrng
- FID for publication/Compound I/13C 126 MHz/15/pdata/1/peaks
- FID for publication/Compound I/13C 126 MHz/15/pdata/1/proc
- FID for publication/Compound I/13C 126 MHz/15/pdata/1/procs
- FID for publication/Compound I/13C 126 MHz/15/pdata/1/thumb.png
- FID for publication/Compound I/13C 126 MHz/15/pdata/1/title
- FID for publication/Compound I/13C 126 MHz/15/prosol_History
- FID for publication/Compound I/13C 126 MHz/15/pulseprogram
- FID for publication/Compound I/13C 126 MHz/15/pulseprogram.precomp
- FID for publication/Compound I/13C 126 MHz/15/scon2
- FID for publication/Compound I/13C 126 MHz/15/shimvalues
- FID for publication/Compound I/13C 126 MHz/15/specpar
- FID for publication/Compound I/13C 126 MHz/15/uxnmr.info
- FID for publication/Compound I/13C 126 MHz/15/uxnmr.par
- FID for publication/Compound I/13C 126 MHz/15/vtc_pid_settings
- FID for publication/Compound I/19F 471 MHz/
- FID for publication/Compound I/19F 471 MHz/14/
- FID for publication/Compound I/19F 471 MHz/14/acqu
- FID for publication/Compound I/19F 471 MHz/14/acqus
- FID for publication/Compound I/19F 471 MHz/14/adcInfo_TRX2.xml
- FID for publication/Compound I/19F 471 MHz/14/audita.txt
- FID for publication/Compound I/19F 471 MHz/14/cpdprg2
- FID for publication/Compound I/19F 471 MHz/14/fid
- FID for publication/Compound I/19F 471 MHz/14/format.temp
- FID for publication/Compound I/19F 471 MHz/14/orig
- FID for publication/Compound I/19F 471 MHz/14/pdata/
- FID for publication/Compound I/19F 471 MHz/14/pdata/1/
- FID for publication/Compound I/19F 471 MHz/14/pdata/1/1i
- FID for publication/Compound I/19F 471 MHz/14/pdata/1/1r
- FID for publication/Compound I/19F 471 MHz/14/pdata/1/auditp.txt
- FID for publication/Compound I/19F 471 MHz/14/pdata/1/integrals.txt
- FID for publication/Compound I/19F 471 MHz/14/pdata/1/intrng
- FID for publication/Compound I/19F 471 MHz/14/pdata/1/outd
- FID for publication/Compound I/19F 471 MHz/14/pdata/1/parm.txt
- FID for publication/Compound I/19F 471 MHz/14/pdata/1/peaklist.xml
- FID for publication/Compound I/19F 471 MHz/14/pdata/1/peakrng
- FID for publication/Compound I/19F 471 MHz/14/pdata/1/peaks
- FID for publication/Compound I/19F 471 MHz/14/pdata/1/proc
- FID for publication/Compound I/19F 471 MHz/14/pdata/1/procs
- FID for publication/Compound I/19F 471 MHz/14/pdata/1/title
- FID for publication/Compound I/19F 471 MHz/14/prosol_History
- FID for publication/Compound I/19F 471 MHz/14/pulseprogram
- FID for publication/Compound I/19F 471 MHz/14/pulseprogram.precomp
- FID for publication/Compound I/19F 471 MHz/14/scon2
- FID for publication/Compound I/19F 471 MHz/14/shimvalues
- FID for publication/Compound I/19F 471 MHz/14/specpar
- FID for publication/Compound I/19F 471 MHz/14/uxnmr.info
- FID for publication/Compound I/19F 471 MHz/14/uxnmr.par
- FID for publication/Compound I/19F 471 MHz/14/vtc_pid_settings
- FID for publication/Compound I/1H 500 MHz/
- FID for publication/Compound I/1H 500 MHz/13/
- FID for publication/Compound I/1H 500 MHz/13/acqu
- FID for publication/Compound I/1H 500 MHz/13/acqus
- FID for publication/Compound I/1H 500 MHz/13/adcInfo_TRX1.xml
- FID for publication/Compound I/1H 500 MHz/13/audita.txt
- FID for publication/Compound I/1H 500 MHz/13/fid
- FID for publication/Compound I/1H 500 MHz/13/format.temp
- FID for publication/Compound I/1H 500 MHz/13/orig
- FID for publication/Compound I/1H 500 MHz/13/pdata/
- FID for publication/Compound I/1H 500 MHz/13/pdata/1/
- FID for publication/Compound I/1H 500 MHz/13/pdata/1/1i
- FID for publication/Compound I/1H 500 MHz/13/pdata/1/1r
- FID for publication/Compound I/1H 500 MHz/13/pdata/1/auditp.txt
- FID for publication/Compound I/1H 500 MHz/13/pdata/1/integrals.txt
- FID for publication/Compound I/1H 500 MHz/13/pdata/1/intrng
- FID for publication/Compound I/1H 500 MHz/13/pdata/1/outd
- FID for publication/Compound I/1H 500 MHz/13/pdata/1/parm.txt
- FID for publication/Compound I/1H 500 MHz/13/pdata/1/peaklist.xml
- FID for publication/Compound I/1H 500 MHz/13/pdata/1/peakrng
- FID for publication/Compound I/1H 500 MHz/13/pdata/1/peaks
- FID for publication/Compound I/1H 500 MHz/13/pdata/1/proc
- FID for publication/Compound I/1H 500 MHz/13/pdata/1/procs
- FID for publication/Compound I/1H 500 MHz/13/pdata/1/title
- FID for publication/Compound I/1H 500 MHz/13/prosol_History
- FID for publication/Compound I/1H 500 MHz/13/pulseprogram
- FID for publication/Compound I/1H 500 MHz/13/pulseprogram.precomp
- FID for publication/Compound I/1H 500 MHz/13/scon2
- FID for publication/Compound I/1H 500 MHz/13/shimvalues
- FID for publication/Compound I/1H 500 MHz/13/specpar
- FID for publication/Compound I/1H 500 MHz/13/topshimreport
- FID for publication/Compound I/1H 500 MHz/13/uxnmr.info
- FID for publication/Compound I/1H 500 MHz/13/uxnmr.par
- FID for publication/Compound I/1H 500 MHz/13/vtc_pid_settings
- FID for publication/Compound II/
- FID for publication/Compound II/13C 126 MHz/
- FID for publication/Compound II/13C 126 MHz/11/
- FID for publication/Compound II/13C 126 MHz/11/._pdata
- FID for publication/Compound II/13C 126 MHz/11/acqu
- FID for publication/Compound II/13C 126 MHz/11/acqus
- FID for publication/Compound II/13C 126 MHz/11/adcInfo_TRX2.xml
- FID for publication/Compound II/13C 126 MHz/11/audita.txt
- FID for publication/Compound II/13C 126 MHz/11/cpdprg2
- FID for publication/Compound II/13C 126 MHz/11/fid
- FID for publication/Compound II/13C 126 MHz/11/format.temp
- FID for publication/Compound II/13C 126 MHz/11/orig
- FID for publication/Compound II/13C 126 MHz/11/pdata/
- FID for publication/Compound II/13C 126 MHz/11/pdata/._1
- FID for publication/Compound II/13C 126 MHz/11/pdata/1/
- FID for publication/Compound II/13C 126 MHz/11/pdata/1/1i
- FID for publication/Compound II/13C 126 MHz/11/pdata/1/1r
- FID for publication/Compound II/13C 126 MHz/11/pdata/1/auditp.txt
- FID for publication/Compound II/13C 126 MHz/11/pdata/1/integrals.txt
- FID for publication/Compound II/13C 126 MHz/11/pdata/1/intrng
- FID for publication/Compound II/13C 126 MHz/11/pdata/1/outd
- FID for publication/Compound II/13C 126 MHz/11/pdata/1/parm.txt
- FID for publication/Compound II/13C 126 MHz/11/pdata/1/peaklist.xml
- FID for publication/Compound II/13C 126 MHz/11/pdata/1/peakrng
- FID for publication/Compound II/13C 126 MHz/11/pdata/1/peaks
- FID for publication/Compound II/13C 126 MHz/11/pdata/1/portfolio.por
- FID for publication/Compound II/13C 126 MHz/11/pdata/1/proc
- FID for publication/Compound II/13C 126 MHz/11/pdata/1/procs
- FID for publication/Compound II/13C 126 MHz/11/pdata/1/title
- FID for publication/Compound II/13C 126 MHz/11/prosol_History
- FID for publication/Compound II/13C 126 MHz/11/pulseprogram
- FID for publication/Compound II/13C 126 MHz/11/pulseprogram.precomp
- FID for publication/Compound II/13C 126 MHz/11/scon2
- FID for publication/Compound II/13C 126 MHz/11/shimvalues
- FID for publication/Compound II/13C 126 MHz/11/specpar
- FID for publication/Compound II/13C 126 MHz/11/stanprogram20842
- FID for publication/Compound II/13C 126 MHz/11/stanprogram20842.precomp
- FID for publication/Compound II/13C 126 MHz/11/stanprogram22033
- FID for publication/Compound II/13C 126 MHz/11/stanprogram22033.precomp
- FID for publication/Compound II/13C 126 MHz/11/uxnmr.info
- FID for publication/Compound II/13C 126 MHz/11/uxnmr.par
- FID for publication/Compound II/13C 126 MHz/11/vtc_pid_settings
- FID for publication/Compound II/19F 471 MHz/
- FID for publication/Compound II/19F 471 MHz/12/
- FID for publication/Compound II/19F 471 MHz/12/._pdata
- FID for publication/Compound II/19F 471 MHz/12/acqu
- FID for publication/Compound II/19F 471 MHz/12/acqus
- FID for publication/Compound II/19F 471 MHz/12/adcInfo_TRX2.xml
- FID for publication/Compound II/19F 471 MHz/12/audita.txt
- FID for publication/Compound II/19F 471 MHz/12/fid
- FID for publication/Compound II/19F 471 MHz/12/format.temp
- FID for publication/Compound II/19F 471 MHz/12/orig
- FID for publication/Compound II/19F 471 MHz/12/pdata/
- FID for publication/Compound II/19F 471 MHz/12/pdata/._1
- FID for publication/Compound II/19F 471 MHz/12/pdata/1/
- FID for publication/Compound II/19F 471 MHz/12/pdata/1/1i
- FID for publication/Compound II/19F 471 MHz/12/pdata/1/1r
- FID for publication/Compound II/19F 471 MHz/12/pdata/1/auditp.txt
- FID for publication/Compound II/19F 471 MHz/12/pdata/1/integrals.txt
- FID for publication/Compound II/19F 471 MHz/12/pdata/1/intrng
- FID for publication/Compound II/19F 471 MHz/12/pdata/1/outd
- FID for publication/Compound II/19F 471 MHz/12/pdata/1/parm.txt
- FID for publication/Compound II/19F 471 MHz/12/pdata/1/peaklist.xml
- FID for publication/Compound II/19F 471 MHz/12/pdata/1/peakrng
- FID for publication/Compound II/19F 471 MHz/12/pdata/1/peaks
- FID for publication/Compound II/19F 471 MHz/12/pdata/1/proc
- FID for publication/Compound II/19F 471 MHz/12/pdata/1/procs
- FID for publication/Compound II/19F 471 MHz/12/pdata/1/title
- FID for publication/Compound II/19F 471 MHz/12/prosol_History
- FID for publication/Compound II/19F 471 MHz/12/pulseprogram
- FID for publication/Compound II/19F 471 MHz/12/pulseprogram.precomp
- FID for publication/Compound II/19F 471 MHz/12/scon2
- FID for publication/Compound II/19F 471 MHz/12/shimvalues
- FID for publication/Compound II/19F 471 MHz/12/specpar
- FID for publication/Compound II/19F 471 MHz/12/stanprogram20842
- FID for publication/Compound II/19F 471 MHz/12/stanprogram20842.precomp
- FID for publication/Compound II/19F 471 MHz/12/stanprogram22033
- FID for publication/Compound II/19F 471 MHz/12/stanprogram22033.precomp
- FID for publication/Compound II/19F 471 MHz/12/uxnmr.info
- FID for publication/Compound II/19F 471 MHz/12/uxnmr.par
- FID for publication/Compound II/19F 471 MHz/12/vtc_pid_settings
- FID for publication/Compound II/1H 500 MHz/
- FID for publication/Compound II/1H 500 MHz/10/
- FID for publication/Compound II/1H 500 MHz/10/._pdata
- FID for publication/Compound II/1H 500 MHz/10/acqu
- FID for publication/Compound II/1H 500 MHz/10/acqus
- FID for publication/Compound II/1H 500 MHz/10/adcInfo_TRX1.xml
- FID for publication/Compound II/1H 500 MHz/10/audita.txt
- FID for publication/Compound II/1H 500 MHz/10/fid
- FID for publication/Compound II/1H 500 MHz/10/format.temp
- FID for publication/Compound II/1H 500 MHz/10/orig
- FID for publication/Compound II/1H 500 MHz/10/pdata/
- FID for publication/Compound II/1H 500 MHz/10/pdata/._1
- FID for publication/Compound II/1H 500 MHz/10/pdata/1/
- FID for publication/Compound II/1H 500 MHz/10/pdata/1/1i
- FID for publication/Compound II/1H 500 MHz/10/pdata/1/1r
- FID for publication/Compound II/1H 500 MHz/10/pdata/1/auditp.txt
- FID for publication/Compound II/1H 500 MHz/10/pdata/1/integrals.txt
- FID for publication/Compound II/1H 500 MHz/10/pdata/1/intrng
- FID for publication/Compound II/1H 500 MHz/10/pdata/1/outd
- FID for publication/Compound II/1H 500 MHz/10/pdata/1/parm.txt
- FID for publication/Compound II/1H 500 MHz/10/pdata/1/peaklist.xml
- FID for publication/Compound II/1H 500 MHz/10/pdata/1/peakrng
- FID for publication/Compound II/1H 500 MHz/10/pdata/1/peaks
- FID for publication/Compound II/1H 500 MHz/10/pdata/1/proc
- FID for publication/Compound II/1H 500 MHz/10/pdata/1/procs
- FID for publication/Compound II/1H 500 MHz/10/pdata/1/thumb.png
- FID for publication/Compound II/1H 500 MHz/10/pdata/1/title
- FID for publication/Compound II/1H 500 MHz/10/prosol_History
- FID for publication/Compound II/1H 500 MHz/10/pulseprogram
- FID for publication/Compound II/1H 500 MHz/10/pulseprogram.precomp
- FID for publication/Compound II/1H 500 MHz/10/scon2
- FID for publication/Compound II/1H 500 MHz/10/shimvalues
- FID for publication/Compound II/1H 500 MHz/10/specpar
- FID for publication/Compound II/1H 500 MHz/10/stanprogram20842
- FID for publication/Compound II/1H 500 MHz/10/stanprogram20842.precomp
- FID for publication/Compound II/1H 500 MHz/10/stanprogram22033
- FID for publication/Compound II/1H 500 MHz/10/stanprogram22033.precomp
- FID for publication/Compound II/1H 500 MHz/10/topshimreport
- FID for publication/Compound II/1H 500 MHz/10/uxnmr.info
- FID for publication/Compound II/1H 500 MHz/10/uxnmr.par
- FID for publication/Compound II/1H 500 MHz/10/vtc_pid_settings
- FID for publication/Compound III/
- FID for publication/Compound III/13C 126 MHz/
- FID for publication/Compound III/13C 126 MHz/11/
- FID for publication/Compound III/13C 126 MHz/11/._pdata
- FID for publication/Compound III/13C 126 MHz/11/acqu
- FID for publication/Compound III/13C 126 MHz/11/acqus
- FID for publication/Compound III/13C 126 MHz/11/adcInfo_TRX2.xml
- FID for publication/Compound III/13C 126 MHz/11/audita.txt
- FID for publication/Compound III/13C 126 MHz/11/cpdprg2
- FID for publication/Compound III/13C 126 MHz/11/fid
- FID for publication/Compound III/13C 126 MHz/11/format.temp
- FID for publication/Compound III/13C 126 MHz/11/orig
- FID for publication/Compound III/13C 126 MHz/11/pdata/
- FID for publication/Compound III/13C 126 MHz/11/pdata/._1
- FID for publication/Compound III/13C 126 MHz/11/pdata/1/
- FID for publication/Compound III/13C 126 MHz/11/pdata/1/1i
- FID for publication/Compound III/13C 126 MHz/11/pdata/1/1r
- FID for publication/Compound III/13C 126 MHz/11/pdata/1/auditp.txt
- FID for publication/Compound III/13C 126 MHz/11/pdata/1/integrals.txt
- FID for publication/Compound III/13C 126 MHz/11/pdata/1/intrng
- FID for publication/Compound III/13C 126 MHz/11/pdata/1/outd
- FID for publication/Compound III/13C 126 MHz/11/pdata/1/parm.txt
- FID for publication/Compound III/13C 126 MHz/11/pdata/1/peaklist.xml
- FID for publication/Compound III/13C 126 MHz/11/pdata/1/peakrng
- FID for publication/Compound III/13C 126 MHz/11/pdata/1/peaks
- FID for publication/Compound III/13C 126 MHz/11/pdata/1/proc
- FID for publication/Compound III/13C 126 MHz/11/pdata/1/procs
- FID for publication/Compound III/13C 126 MHz/11/pdata/1/title
- FID for publication/Compound III/13C 126 MHz/11/prosol_History
- FID for publication/Compound III/13C 126 MHz/11/pulseprogram
- FID for publication/Compound III/13C 126 MHz/11/pulseprogram.precomp
- FID for publication/Compound III/13C 126 MHz/11/scon2
- FID for publication/Compound III/13C 126 MHz/11/shimvalues
- FID for publication/Compound III/13C 126 MHz/11/specpar
- FID for publication/Compound III/13C 126 MHz/11/uxnmr.info
- FID for publication/Compound III/13C 126 MHz/11/uxnmr.par
- FID for publication/Compound III/13C 126 MHz/11/vtc_pid_settings
- FID for publication/Compound III/19F 471 MHz/
- FID for publication/Compound III/19F 471 MHz/12/
- FID for publication/Compound III/19F 471 MHz/12/._pdata
- FID for publication/Compound III/19F 471 MHz/12/acqu
- FID for publication/Compound III/19F 471 MHz/12/acqus
- FID for publication/Compound III/19F 471 MHz/12/adcInfo_TRX2.xml
- FID for publication/Compound III/19F 471 MHz/12/audita.txt
- FID for publication/Compound III/19F 471 MHz/12/cpdprg2
- FID for publication/Compound III/19F 471 MHz/12/fid
- FID for publication/Compound III/19F 471 MHz/12/format.ased
- FID for publication/Compound III/19F 471 MHz/12/format.temp
- FID for publication/Compound III/19F 471 MHz/12/orig
- FID for publication/Compound III/19F 471 MHz/12/pdata/
- FID for publication/Compound III/19F 471 MHz/12/pdata/._1
- FID for publication/Compound III/19F 471 MHz/12/pdata/1/
- FID for publication/Compound III/19F 471 MHz/12/pdata/1/1i
- FID for publication/Compound III/19F 471 MHz/12/pdata/1/1r
- FID for publication/Compound III/19F 471 MHz/12/pdata/1/auditp.txt
- FID for publication/Compound III/19F 471 MHz/12/pdata/1/integrals.txt
- FID for publication/Compound III/19F 471 MHz/12/pdata/1/intrng
- FID for publication/Compound III/19F 471 MHz/12/pdata/1/outd
- FID for publication/Compound III/19F 471 MHz/12/pdata/1/parm.txt
- FID for publication/Compound III/19F 471 MHz/12/pdata/1/peaklist.xml
- FID for publication/Compound III/19F 471 MHz/12/pdata/1/peakrng
- FID for publication/Compound III/19F 471 MHz/12/pdata/1/peaks
- FID for publication/Compound III/19F 471 MHz/12/pdata/1/proc
- FID for publication/Compound III/19F 471 MHz/12/pdata/1/procs
- FID for publication/Compound III/19F 471 MHz/12/pdata/1/title
- FID for publication/Compound III/19F 471 MHz/12/prosol_History
- FID for publication/Compound III/19F 471 MHz/12/pulseprogram
- FID for publication/Compound III/19F 471 MHz/12/pulseprogram.precomp
- FID for publication/Compound III/19F 471 MHz/12/scon2
- FID for publication/Compound III/19F 471 MHz/12/shimvalues
- FID for publication/Compound III/19F 471 MHz/12/specpar
- FID for publication/Compound III/19F 471 MHz/12/uxnmr.info
- FID for publication/Compound III/19F 471 MHz/12/uxnmr.par
[truncated: 570 more entries]
