# Supplementary material for: Silver-Free Gold-Catalyzed Heterocyclizations through Intermolecular H-Bonding Activation
Source: J Org Chem. 2023 Jan 27;88(4):2487–92. doi: 10.1021/acs.joc.2c02932 (PMC9942198; doi:10.1021/acs.joc.2c02932)
Supplement: Supplementary file 2 — jo2c02932_si_002.zip [file jo2c02932_si_002.zip › FID for publication/Compound I/13C 126 MHz/15/pdata/1/auditp.txt]

##TITLE= Audit trail, TopSpin 4.1.1
##JCAMPDX= 5.01
##ORIGIN= Bruker BioSpin GmbH
##OWNER= nmrsu
$$ D:/data/Ic/nmr/MBN-105Repuf/15/pdata/1/auditp.txt
##AUDIT TRAIL=  $$ (NUMBER, WHEN, WHO, WHERE, PROCESS, VERSION, WHAT)
(   1,<2021-05-11 13:19:29.534 +0000>,<NEO500\nmrsu>,<NEO500>,<go4>,<TopSpin 4.1.1>,
      <acquisition in progress>)
(   2,<2021-05-11 17:07:09.437 +0200>,<nmrsu>,<NEO500>,<proc1d>,<TopSpin 4.1.1>,
      <Start of raw data processing
       efp LB = 1 FT_mod = 6 PKNL = 1 PHC0 = -69.51369 PHC1 = -76.20659 SI = 32K 
       data hash MD5: 32K
       DF 4B ED 20 41 FF 32 A7 66 9A E7 A4 CE FD D6 0D>)
(   3,<2021-05-11 17:07:11.477 +0200>,<nmrsu>,<NEO500>,<proc1d>,<TopSpin 4.1.1>,
      <apks 
       data hash MD5: 32K
       A2 89 D7 36 B6 C5 C9 4F 47 6D B2 69 97 DA BB C3>)
(   4,<2021-05-11 22:59:26.896 +0200>,<nmrsu>,<NEO500>,<proc1d>,<TopSpin 4.1.1>,
      <Start of raw data processing
       efp LB = 1 FT_mod = 6 PKNL = 1 PHC0 = -246.0043 PHC1 = -83.61057 SI = 32K 
       data hash MD5: 32K
       59 33 25 F7 8E E6 10 D2 AE D6 2F 18 9B 8C 1B 69>)
(   5,<2021-05-11 22:59:29.605 +0200>,<nmrsu>,<NEO500>,<proc1d>,<TopSpin 4.1.1>,
      <apks 
       data hash MD5: 32K
       21 1B 88 AC 94 71 F8 51 B5 32 B1 AC 68 6D 80 A7>)
(   6,<2021-05-11 23:22:23.898 +0200>,<nmrsu/Ic>,<NEO500>,<proc1d>,<TopSpin 4.1.1>,
      <Start of raw data processing
       ef LB = 1 FT_mod = 6 PKNL = 1 SI = 32K 
       data hash MD5: 32K
       71 E1 C2 55 97 35 74 E9 FE A5 12 E9 9E 76 CC 39>)
(   7,<2021-05-11 23:22:24.014 +0200>,<nmrsu/Ic>,<NEO500>,<proc1d>,<TopSpin 4.1.1>,
      <apk 
       data hash MD5: 32K
       E1 16 B8 6C C5 1F FB 17 02 A2 2D 05 A2 E5 1B 02>)
(   8,<2021-05-11 23:22:24.129 +0200>,<nmrsu/Ic>,<NEO500>,<proc1d>,<TopSpin 4.1.1>,
      <abs ABSG = 5 
       data hash MD5: 32K
       74 18 D9 3A 4F AD 15 26 02 EE A8 6D E5 B0 3F 20>)
(   9,<2021-05-11 23:22:24.283 +0200>,<nmrsu/Ic>,<NEO500>,<xwish3>,<TopSpin 4.1.1>,
      <ICON-NMR User ID: Ic
       data hash MD5: 32K
       74 18 D9 3A 4F AD 15 26 02 EE A8 6D E5 B0 3F 20>)
$$ C:/Bruker/TopSpin4.1.1/organicletters/MBN-105Repuf/15/pdata/1/auditp.txt
(  10,<2022-10-31 09:42:38.385 +0100>,<pylar>,<LAPTOP-J45PV2VO>,<dataserver>,<TopSpin 4.1.1>,
      <INTEGRAL DELETE [41.110;39.275]
       data hash MD5: 32K
       74 18 D9 3A 4F AD 15 26 02 EE A8 6D E5 B0 3F 20>)
(  11,<2022-10-31 09:43:08.212 +0100>,<pylar>,<LAPTOP-J45PV2VO>,<dataserver>,<TopSpin 4.1.1>,
      <Spectrum calibrated, SF was set. Old value: 125.775390 New value: 125.775451. Peak list modified: Yes
       data hash MD5: 32K
       74 18 D9 3A 4F AD 15 26 02 EE A8 6D E5 B0 3F 20>)
(  12,<2022-10-31 09:43:08.223 +0100>,<pylar>,<LAPTOP-J45PV2VO>,<dataserver>,<TopSpin 4.1.1>,
      <Spectrum calibrated, OFFSET was set. Old value: 219.739200 New value: 219.258225. Peak list modified: Yes
       data hash MD5: 32K
       74 18 D9 3A 4F AD 15 26 02 EE A8 6D E5 B0 3F 20>)
(  13,<2022-10-31 09:45:32.353 +0100>,<pylar>,<LAPTOP-J45PV2VO>,<proc1d>,<TopSpin 4.1.1>,
      <pk fgphup PHC0 = 0.825 PHC1 = 0 
       data hash MD5: 32K
       61 ED 10 58 64 99 11 DD 73 84 BC 56 4D 01 80 5C>)
##END=

$$ hash MD5
$$ C7 DC BF EA D5 23 21 E0 CD DB 91 4B 18 89 CB F1
