# Supplementary material for: Silver-Free Gold-Catalyzed Heterocyclizations through Intermolecular H-Bonding Activation
Source: J Org Chem. 2023 Jan 27;88(4):2487–92. doi: 10.1021/acs.joc.2c02932 (PMC9942198; doi:10.1021/acs.joc.2c02932)
Supplement: Supplementary file 2 — jo2c02932_si_002.zip [file jo2c02932_si_002.zip › FID for publication/Compound I/13C 126 MHz/15/pdata/1/peaklist.xml]

<?xml version="1.0" encoding="UTF-8"?>
<PeakList modified="2022-10-31T09:45:03">
  <PeakList1D>
    <PeakList1DHeader creator="pylar" date="2022-10-31T09:45:03" expNo="15" name="MBN-105Repuf" owner="" procNo="1" source="C:/Bruker/TopSpin4.1.1/organicletters">
      <PeakPickDetails>F1=189.380707ppm, F2=182.531601ppm, MI=0.30cm, MAXI=0.79cm, PC=1.400
      </PeakPickDetails>
    </PeakList1DHeader>
    <Peak1D F1="188.501526" intensity="0.5633795" type="0"/>
    <Peak1D F1="185.228851" intensity="0.4432593" type="0"/>
  </PeakList1D>
  <PeakList1D>
    <PeakList1DHeader creator="pylar" date="2022-10-31T09:45:03" expNo="15" name="MBN-105Repuf" owner="" procNo="1" source="C:/Bruker/TopSpin4.1.1/organicletters">
      <PeakPickDetails>F1=180.137756ppm, F2=162.582794ppm, MI=0.35cm, MAXI=0.77cm, PC=1.400
      </PeakPickDetails>
    </PeakList1DHeader>
    <Peak1D F1="177.047394" intensity="0.4800651" type="0"/>
    <Peak1D F1="170.185181" intensity="0.6229489" type="0"/>
  </PeakList1D>
  <PeakList1D>
    <PeakList1DHeader creator="pylar" date="2022-10-31T09:45:03" expNo="15" name="MBN-105Repuf" owner="" procNo="1" source="C:/Bruker/TopSpin4.1.1/organicletters">
      <PeakPickDetails>F1=156.598160ppm, F2=135.053436ppm, MI=0.41cm, MAXI=1.08cm, PC=1.400
      </PeakPickDetails>
    </PeakList1DHeader>
    <Peak1D F1="147.918777" intensity="0.7340888" type="0"/>
    <Peak1D F1="141.821686" intensity="0.6656575" type="0"/>
  </PeakList1D>
  <PeakList1D>
    <PeakList1DHeader creator="pylar" date="2022-10-31T09:45:03" expNo="15" name="MBN-105Repuf" owner="" procNo="1" source="C:/Bruker/TopSpin4.1.1/organicletters">
      <PeakPickDetails>F1=132.381195ppm, F2=129.132584ppm, MI=0.08cm, MAXI=0.76cm, PC=1.400
      </PeakPickDetails>
    </PeakList1DHeader>
    <Peak1D F1="131.337036" intensity="0.1317939" type="0"/>
    <Peak1D F1="131.078964" intensity="0.4740995" type="0"/>
    <Peak1D F1="131.019775" intensity="0.1476589" type="0"/>
    <Peak1D F1="130.817383" intensity="0.4982305" type="0"/>
    <Peak1D F1="130.752258" intensity="0.4696915" type="0"/>
    <Peak1D F1="130.558517" intensity="0.1480346" type="0"/>
    <Peak1D F1="130.487762" intensity="0.5205391" type="0"/>
    <Peak1D F1="130.222336" intensity="0.1393397" type="0"/>
  </PeakList1D>
  <PeakList1D>
    <PeakList1DHeader creator="pylar" date="2022-10-31T09:45:03" expNo="15" name="MBN-105Repuf" owner="" procNo="1" source="C:/Bruker/TopSpin4.1.1/organicletters">
      <PeakPickDetails>F1=128.235825ppm, F2=127.136032ppm, MI=0.47cm, MAXI=0.72cm, PC=1.400
      </PeakPickDetails>
    </PeakList1DHeader>
    <Peak1D F1="127.599174" intensity="0.5447699" type="0"/>
    <Peak1D F1="127.574303" intensity="0.5694997" type="0"/>
  </PeakList1D>
  <PeakList1D>
    <PeakList1DHeader creator="pylar" date="2022-10-31T09:45:03" expNo="15" name="MBN-105Repuf" owner="" procNo="1" source="C:/Bruker/TopSpin4.1.1/organicletters">
      <PeakPickDetails>F1=126.848389ppm, F2=125.680923ppm, MI=0.01cm, MAXI=0.19cm, PC=1.400
      </PeakPickDetails>
    </PeakList1DHeader>
    <Peak1D F1="126.522087" intensity="0.1245063" type="0"/>
    <Peak1D F1="126.115242" intensity="0.1185753" type="0"/>
  </PeakList1D>
  <PeakList1D>
    <PeakList1DHeader creator="pylar" date="2022-10-31T09:45:03" expNo="15" name="MBN-105Repuf" owner="" procNo="1" source="C:/Bruker/TopSpin4.1.1/organicletters">
      <PeakPickDetails>F1=124.733406ppm, F2=124.428848ppm, MI=0.05cm, MAXI=0.30cm, PC=1.400
      </PeakPickDetails>
    </PeakList1DHeader>
    <Peak1D F1="124.547249" intensity="0.2384895" type="0"/>
    <Peak1D F1="124.51947" intensity="0.1960845" type="0"/>
  </PeakList1D>
  <PeakList1D>
    <PeakList1DHeader creator="pylar" date="2022-10-31T09:45:03" expNo="15" name="MBN-105Repuf" owner="" procNo="1" source="C:/Bruker/TopSpin4.1.1/organicletters">
      <PeakPickDetails>F1=124.428848ppm, F2=123.362892ppm, MI=0.25cm, MAXI=0.51cm, PC=1.400
      </PeakPickDetails>
    </PeakList1DHeader>
    <Peak1D F1="124.354706" intensity="0.3805583" type="0"/>
    <Peak1D F1="123.94265" intensity="0.3572812" type="0"/>
  </PeakList1D>
  <PeakList1D>
    <PeakList1DHeader creator="pylar" date="2022-10-31T09:45:03" expNo="15" name="MBN-105Repuf" owner="" procNo="1" source="C:/Bruker/TopSpin4.1.1/organicletters">
      <PeakPickDetails>F1=122.872215ppm, F2=120.807991ppm, MI=0.20cm, MAXI=0.49cm, PC=1.400
      </PeakPickDetails>
    </PeakList1DHeader>
    <Peak1D F1="122.185516" intensity="0.3722307" type="0"/>
    <Peak1D F1="121.770386" intensity="0.3561287" type="0"/>
  </PeakList1D>
  <PeakList1D>
    <PeakList1DHeader creator="pylar" date="2022-10-31T09:45:03" expNo="15" name="MBN-105Repuf" owner="" procNo="1" source="C:/Bruker/TopSpin4.1.1/organicletters">
      <PeakPickDetails>F1=120.148117ppm, F2=118.980644ppm, MI=0.04cm, MAXI=0.19cm, PC=1.400
      </PeakPickDetails>
    </PeakList1DHeader>
    <Peak1D F1="120.016891" intensity="0.09606578" type="0"/>
    <Peak1D F1="119.598793" intensity="0.1028613" type="0"/>
  </PeakList1D>
  <PeakList1D>
    <PeakList1DHeader creator="pylar" date="2022-10-31T09:45:03" expNo="15" name="MBN-105Repuf" owner="" procNo="1" source="C:/Bruker/TopSpin4.1.1/organicletters">
      <PeakPickDetails>F1=118.980644ppm, F2=117.237900ppm, MI=0.41cm, MAXI=0.91cm, PC=1.400
      </PeakPickDetails>
    </PeakList1DHeader>
    <Peak1D F1="118.192474" intensity="0.5263361" type="0"/>
    <Peak1D F1="118.167252" intensity="0.5404673" type="0"/>
  </PeakList1D>
  <PeakList1D>
    <PeakList1DHeader creator="pylar" date="2022-10-31T09:45:03" expNo="15" name="MBN-105Repuf" owner="" procNo="1" source="C:/Bruker/TopSpin4.1.1/organicletters">
      <PeakPickDetails>F1=114.835274ppm, F2=112.737206ppm, MI=0.04cm, MAXI=0.32cm, PC=1.400
      </PeakPickDetails>
    </PeakList1DHeader>
    <Peak1D F1="113.866867" intensity="0.177928" type="0"/>
    <Peak1D F1="113.837486" intensity="0.2258342" type="0"/>
    <Peak1D F1="113.809067" intensity="0.1783809" type="0"/>
  </PeakList1D>
</PeakList>
