# Supplementary material for: Silver-Free Gold-Catalyzed Heterocyclizations through Intermolecular H-Bonding Activation
Source: J Org Chem. 2023 Jan 27;88(4):2487–92. doi: 10.1021/acs.joc.2c02932 (PMC9942198; doi:10.1021/acs.joc.2c02932)
Supplement: Supplementary file 2 — jo2c02932_si_002.zip [file jo2c02932_si_002.zip › FID for publication/Compound I/13C 126 MHz/15/pdata/1/peakrng]

P    #regions in PPM
# 2022-10-31 09:45:04 +0100  pylar@LAPTOP-J45PV2VO
# low field   high field   mi   maxi
  189.38069945584147  182.53160814827416  0.301  0.790  # for region 1
  180.13775099223122  162.582798514583  0.352  0.770  # for region 2
  156.59815562447565  135.05344122008918  0.406  1.076  # for region 3
  132.38119494081275  129.1325766600566  0.082  0.764  # for region 4
  128.23582265547287  127.13603000834189  0.466  0.716  # for region 5
  126.84839193139995  125.68091973675321  0.014  0.190  # for region 6
  124.73340607153267  124.42884810771177  0.054  0.298  # for region 7
  124.42884810771177  123.36289523433867  0.247  0.511  # for region 8
  122.87221851484946  120.80799231561899  0.196  0.488  # for region 9
  120.14811672734041  118.98064453269366  0.037  0.185  # for region 10
  118.98064453269366  117.23789618416303  0.412  0.909  # for region 11
  114.8352722473538  112.73720627436546  0.043  0.318  # for region 12
