# Supplementary material for: Silver-Free Gold-Catalyzed Heterocyclizations through Intermolecular H-Bonding Activation
Source: J Org Chem. 2023 Jan 27;88(4):2487–92. doi: 10.1021/acs.joc.2c02932 (PMC9942198; doi:10.1021/acs.joc.2c02932)
Supplement: Supplementary file 2 — jo2c02932_si_002.zip [file jo2c02932_si_002.zip › FID for publication/Compound I/13C 126 MHz/15/uxnmr.info]

CONFIGURATION INFORMATION
=========================

Path         : /opt/topspin/conf/instr/spect/uxnmr.info
Date         : Wed Mar 17 11:25:06 2021
Release      : TopSpin 4.1.1
Installed in : /opt/topspin
Host         : BladeEpu
OS           : CentOS Linux release 7.2.1511 (Core) 
SPECTR-OS    : Version 4.1.148.20201202
CPU          : Intel(R) Core(TM) i7-4700EQ CPU @ 2.40GHz (8 cores at 2389 MHz with Hyperthreading)
User         : root (root)
System       : Avance Neo 500 NMR spectrometer
1H-frequency : 500.20 MHz
Description  : BOSS III
Bruker Order : 421920
Configured in: BladeEpu:/opt/topspin/conf/instr/spect

AQ-Rack:
- EPU/2: AV4 EPU/2 Embedded Processing Unit H153448F1/01382 ECL 01.04
- TRX 1200: AV4 TRANSCEIVER 1200 Z148391/04441 ECL 02.03
  Location: slot 1 in rack 1
  Connection: at IP 192.168.180.14 via PCIe #3
  Firmware Version: 20190906112554
  Devices: MTD at /dev/mtd2, DRX at /dev/bbu/drx3.5, RTD at /dev/bbu/rtd3.4
  Sequencer: FCube
  - FCube1
- TRX 1200: AV4 TRANSCEIVER 1200 Z148391/04443 ECL 02.03
  Location: slot 2 in rack 1
  Connection: at IP 192.168.180.18 via PCIe #4
  Firmware Version: 20190906112554
  Devices: MTD at /dev/mtd11, DRX at /dev/bbu/drx4.5, RTD at /dev/bbu/rtd4.4
  Sequencer: FCube
  - FCube2
- TRX 1200: AV4 TRANSCEIVER 1200 Z148391/04442 ECL 02.03
  Location: slot 3 in rack 1
  Connection: at IP 192.168.180.22 via PCIe #5
  Firmware Version: 20190906112554
  Devices: MTD at /dev/mtd20, DRX at /dev/bbu/drx5.5, RTD at /dev/bbu/rtd5.4
  Sequencer: FCube
  - FCube3
- GTU: AV4 GT-CONTROLLER UNIT Z148393/01403 ECL 01.02
  Location: slot 6 in rack 1
  Connection: at IP 192.168.180.38 via PCIe #9
  Firmware Version: 20190906085855
  - Gradient resolution: 1.0 us
  Devices: MTD at /dev/mtd28, RTD at /dev/bbu/rtd9.4, GPROC at /dev/bbu/gproc9.7
  Sequencer: GCube, TCube
  - GCube1
  - TCube1
- PSM-A: AV4 PSM-A Z149510/01842 ECL 03.01
- HPPR/2 COVER2: HPPR/2 Cover2 Z124567/03452 ECL 00.05
  HPPR2: - HPPR/2 preamplifier connected via AqRack
      Type      : HPPR/2
      Controller: Cover/2
                  no LED display for tuning and matching
      Module  1 : HPLNA 1H19F (virtual 50 Ohm reference: 100.2%/0.3deg, reflection meter with CRP-Bias capability)
                  PN=Z103204, SN=01303 from 20200213
      Module  2 : 2H
                  PN=Z003472, SN=02048 from 20200204
      Module  3 : XBB19F 2HP
                  PN=Z102026, SN=00486 from 20200121
      Module  4 : 31P
                  PN=Z102448, SN=00220 from 20200128
  
- HPLNA 1H19F: HPLNA 1H MODULE 500 Z103204/01303 ECL 06.04
- 2H: HPPR/2 2H MODULE 500 Z003472/02048 ECL 07.00
- XBB19F 2HP: HPPR/2 XBB19F 2HP MODULE 500 Z102026/00486 ECL 07.01
- 31P: HPPR/2 31P MODULE 500 Z102448/00220 ECL 07.01
- RACK: AV4 AQS CHASSIS Z149500/01490 ECL 02.00
- PSM-48V: AV4 PSM-48V Z149850/03185 ECL 01.02
- PSM-D: AV4 PSM-D Z149520/01802 ECL 01.01
- FANTRAY: AV4 AQS FAN TRAY Z149501/01440 ECL 00.02
- REF 1200: AV4 REFERENCE 1200 Z148270/01535 ECL 02.02


Transmitters at the spectrometer subnet:
----------------------------------------
BLA-W144061-000734 W144061/000734 ECL 21:
- TCP/IP address = 192.168.99.12
- Firmware VS    = 20181126
- Amplifier      = AV4 BLABBH500/100 200-600: W144061/000734 ECL 21
- Controller     = BLA CONTROL BOARD 7: W133936/022552 ECL 21
BLA-W144059-000387 W144059/000387 ECL 10:
- TCP/IP address = 192.168.99.11
- Firmware VS    = 20181126
- Amplifier      = AV4 BLABB500 15-600: W144059/000387 ECL 10
- Controller     = BLA CONTROL BOARD 7: W133936/022494 ECL 21
LTRX Z109889/01326 ECL 03.01:
- TCP/IP address = 192.168.99.10
- Amplifier      = BSMS/2 LOCK TRANSCEIVER 500: Z109889/01326 ECL 03.01

BSMS: BSMS/2 connected to ethernet
- TCP/IP address = 192.168.99.10
- ELCB firmware version = 20191111
- ELCB = BSMS/2 ELCB: Z100818/08374 ECL 07.02
- GAB current limits = 0.0/X, 0.0/Y, 10.0/Z (in A)
- Shim System = BOSS3-SB
- SCB channels = 40
- Shim matrix file: 292722ba.dat
- Active shims: Z Z2 Z3 Z4 Z5 X XZ XZ2 (X2-Y2) XY Y YZ YZ2 (X2-Y2)Z2 XZ4 XZ3 Z6 (X2-Y2)Z YZ4 YZ3 XYZ2 XYZ X3Z X3 Y3Z Y3 Z7 Z8 XZ5 YZ5 (X2-Y2)Z3 (X2-Y2)Z4 (X2-Y2)Z5 XYZ3 XYZ4 XYZ5
- Magnet polarity: SN (Bruker), uses standard H0 polarity
- L-TRX = BSMS/2 LOCK TRANSCEIVER 500: Z109889/01326 ECL 03.01
- Lock: on L-TRX board, supports 2H
- VTU_SPB = BSMS/2 SPB SENSOR & PNEUMATIC BD: Z115191/05648 ECL 05.04
- VTU_VPSB1 = AV4 VARIABLE POWER SUPPLY BD DC: Z139305/01411 ECL 01.02

VTU: in BSMS/2 connected to ethernet
- TCP/IP address = 192.168.99.10

Sample Changers at the spectrometer subnet:
-------------------------------------------------
Sample Changer 1: BACS2_H15000_0102
- TCP/IP address   = 192.168.98.3
- Protocol types   = SOAP

Line Distribution Units at the spectrometer subnet:
-------------------------------------------------
Line Distribution Unit 1: PDU1
- TCP/IP address   = 192.168.99.99


RF cable connections (detected)
--------------------------------------------------------------------
TRX1 NORM output -> input 2 of transmitter 1 (AV4 BLABBH500/100 200-600 W144061/000734 at TCP/IP 192.168.99.12)
TRX1 AUX  output -> input 1 of transmitter 3 (BSMS/2 LOCK TRANSCEIVER 500 Z109889/01326 at TCP/IP 192.168.99.10)
TRX2 NORM output -> input 1 of transmitter 1 (AV4 BLABBH500/100 200-600 W144061/000734 at TCP/IP 192.168.99.12)
TRX2 AUX  output -> open
TRX3 NORM output -> input 1 of transmitter 2 (AV4 BLABB500 15-600 W144059/000387 at TCP/IP 192.168.99.11)
TRX3 AUX  output -> open

Blanking cable connections (detected)
--------------------------------------------------------------------
transmitter 1 = AV4 BLABBH500/100 200-600 W144061/000734 at TCP/IP 192.168.99.12:
- amplifier B-500W uses blanking 2
- amplifier 1H-100W uses blanking 1

transmitter 2 = AV4 BLABB500 15-600 W144059/000387 at TCP/IP 192.168.99.11:
- amplifier B-500W uses blanking 3

transmitter 3 = BSMS/2 LOCK TRANSCEIVER 500 Z109889/01326 at TCP/IP 192.168.99.10:
- amplifier 2H-5W uses blanking 9


Preamplifier connections (detected)
--------------------------------------------------------------------
Tune-TRX1 -> HPLNA 1H19F -> REC1
Tune-TRX1 -> 2H          -> REC1
Tune-TRX2 -> XBB19F 2HP  -> REC2
Tune-TRX3 -> 31P         -> REC3
