# Supplementary material for: Silver-Free Gold-Catalyzed Heterocyclizations through Intermolecular H-Bonding Activation
Source: J Org Chem. 2023 Jan 27;88(4):2487–92. doi: 10.1021/acs.joc.2c02932 (PMC9942198; doi:10.1021/acs.joc.2c02932)
Supplement: Supplementary file 2 — jo2c02932_si_002.zip [file jo2c02932_si_002.zip › FID for publication/Compound I/19F 471 MHz/14/audita.txt]

##TITLE= Audit trail, TopSpin 4.1.1
##JCAMPDX= 5.01
##ORIGIN= Bruker BioSpin GmbH
##OWNER= root
$$ /root/.topspin-BladeEpu/local_acqu/MBN-105Repuf/14/audita.txt
##AUDIT TRAIL=  $$ (NUMBER, WHEN, WHO, WHERE, PROCESS, VERSION, WHAT)
(   1,<2021-05-11 13:03:14.465 +0000>,<NEO500\nmrsu>,<NEO500>,<go4>,<TopSpin 4.1.1>,
      <acquisition in progress>)
$$ D:/data/Ic/nmr/MBN-105Repuf/14/audita.txt
(   2,<2021-05-11 13:18:20.827 +0000>,<NEO500\nmrsu>,<NEO500>,<go4>,<TopSpin 4.1.1>,
      <created by zg on 'BOSS III' (NEO500) by user 'NEO500\nmrsu'
       on data set with UUID '3f037b8a-b259-11eb-b7b7-00139538cb7f'
       started at 2021-05-11 13:03:14.494 +0000, POWCHK enabled, PULCHK disabled,
       completed at 2021-05-11 13:18:20.826 +0000
       configuration hash MD5:
       7E 8A AA E0 F4 9E 90 FC BC 13 84 AE B7 B3 D0 22
       double data hash MD5: 795454
       9F A8 25 A7 AB 4D 49 25 9C D6 55 98 6F 77 2D FF>)
(   3,<2021-05-11 15:18:19.594 +0200>,<nmrsu>,<NEO500>,<xwish3>,<TopSpin 4.1.1>,
      <ICON-NMR User ID: Ic
       double data hash MD5: 795454
       9F A8 25 A7 AB 4D 49 25 9C D6 55 98 6F 77 2D FF>)
##END=

$$ hash MD5
$$ 29 6C B8 EC 0A 3B 48 85 CD 13 2D BF B5 B2 0C 25
