# Supplementary material for: Silver-Free Gold-Catalyzed Heterocyclizations through Intermolecular H-Bonding Activation
Source: J Org Chem. 2023 Jan 27;88(4):2487–92. doi: 10.1021/acs.joc.2c02932 (PMC9942198; doi:10.1021/acs.joc.2c02932)
Supplement: Supplementary file 2 — jo2c02932_si_002.zip [file jo2c02932_si_002.zip › FID for publication/Compound I/19F 471 MHz/14/pdata/1/auditp.txt]

##TITLE= Audit trail, TopSpin 4.1.1
##JCAMPDX= 5.01
##ORIGIN= Bruker BioSpin GmbH
##OWNER= nmrsu
$$ D:/data/Ic/nmr/MBN-105Repuf/14/pdata/1/auditp.txt
##AUDIT TRAIL=  $$ (NUMBER, WHEN, WHO, WHERE, PROCESS, VERSION, WHAT)
(   1,<2021-05-11 13:03:14.465 +0000>,<NEO500\nmrsu>,<NEO500>,<go4>,<TopSpin 4.1.1>,
      <acquisition in progress>)
$$ D:/data/Ic/nmr/MBN-105Repuf/14/audita.txt
(   2,<2021-05-11 13:18:20.827 +0000>,<NEO500\nmrsu>,<NEO500>,<go4>,<TopSpin 4.1.1>,
      <created by zg on 'BOSS III' (NEO500) by user 'NEO500\nmrsu'
       on data set with UUID '3f037b8a-b259-11eb-b7b7-00139538cb7f'
       started at 2021-05-11 13:03:14.494 +0000, POWCHK enabled, PULCHK disabled,
       completed at 2021-05-11 13:18:20.826 +0000
       configuration hash MD5:
       7E 8A AA E0 F4 9E 90 FC BC 13 84 AE B7 B3 D0 22
       double data hash MD5: 795454
       9F A8 25 A7 AB 4D 49 25 9C D6 55 98 6F 77 2D FF>)
(   3,<2021-05-11 15:18:19.594 +0200>,<nmrsu>,<NEO500>,<xwish3>,<TopSpin 4.1.1>,
      <ICON-NMR User ID: Ic
       double data hash MD5: 795454
       9F A8 25 A7 AB 4D 49 25 9C D6 55 98 6F 77 2D FF>)
(   4,<2021-05-11 15:18:21.830 +0200>,<nmrsu/Ic>,<NEO500>,<proc1d>,<TopSpin 4.1.1>,
      <Start of raw data processing
       ef LB = 0.3 FT_mod = 6 PKNL = 1 SI = 64K 
       data hash MD5: 64K
       21 19 58 59 E6 D8 C2 13 29 23 D6 15 C9 EE 94 C9>)
(   5,<2021-05-11 15:18:21.867 +0200>,<nmrsu/Ic>,<NEO500>,<proc1d>,<TopSpin 4.1.1>,
      <apks 
       data hash MD5: 64K
       9F 37 34 4E E4 2B E6 95 71 5F 39 2A E6 09 A6 37>)
(   6,<2021-05-11 15:18:21.978 +0200>,<nmrsu/Ic>,<NEO500>,<proc1d>,<TopSpin 4.1.1>,
      <abs ABSG = 5 
       data hash MD5: 64K
       71 EE 32 2E F9 7C 8E 13 B2 C5 54 3D 9B BC 41 79>)
(   7,<2021-05-11 15:18:22.127 +0200>,<nmrsu/Ic>,<NEO500>,<xwish3>,<TopSpin 4.1.1>,
      <ICON-NMR User ID: Ic
       data hash MD5: 64K
       71 EE 32 2E F9 7C 8E 13 B2 C5 54 3D 9B BC 41 79>)
$$ C:/Bruker/TopSpin4.1.1/organicletters/MBN-105Repuf/14/pdata/1/auditp.txt
(   8,<2022-10-31 09:50:16.561 +0100>,<pylar>,<LAPTOP-J45PV2VO>,<dataserver>,<TopSpin 4.1.1>,
      <INTEGRAL DELETE [-56.343;-62.334]
       data hash MD5: 64K
       71 EE 32 2E F9 7C 8E 13 B2 C5 54 3D 9B BC 41 79>)
(   9,<2022-10-31 09:50:16.570 +0100>,<pylar>,<LAPTOP-J45PV2VO>,<dataserver>,<TopSpin 4.1.1>,
      <INTEGRAL DELETE [-137.088;-185.792]
       data hash MD5: 64K
       71 EE 32 2E F9 7C 8E 13 B2 C5 54 3D 9B BC 41 79>)
(  10,<2022-10-31 09:50:16.578 +0100>,<pylar>,<LAPTOP-J45PV2VO>,<dataserver>,<TopSpin 4.1.1>,
      <INTEGRAL DELETE [-213.330;-220.717]
       data hash MD5: 64K
       71 EE 32 2E F9 7C 8E 13 B2 C5 54 3D 9B BC 41 79>)
##END=

$$ hash MD5
$$ 84 74 4E 7F B3 3B 70 D8 CD 8C 78 41 69 11 77 90
