# Supplementary material for: Silver-Free Gold-Catalyzed Heterocyclizations through Intermolecular H-Bonding Activation
Source: J Org Chem. 2023 Jan 27;88(4):2487–92. doi: 10.1021/acs.joc.2c02932 (PMC9942198; doi:10.1021/acs.joc.2c02932)
Supplement: Supplementary file 2 — jo2c02932_si_002.zip [file jo2c02932_si_002.zip › FID for publication/Compound I/19F 471 MHz/14/pdata/1/outd]

##TITLE= Parameter file, TopSpin 4.1.1
##JCAMPDX= 5.0
##DATATYPE= Parameter Values
##NPOINTS= 3	$$ modification sequence number
##ORIGIN= Bruker BioSpin GmbH
##OWNER= nmrsu
$$ 2022-10-31 09:50:43.249 +0100  pylar@LAPTOP-J45PV2VO
$$ C:/Bruker/TopSpin4.1.1/organicletters/MBN-105Repuf/14/pdata/1/outd
$$ process C:\Bruker\TopSpin4.1.1\prog\mod\dataserver.exe
##$CURPLOT= <>
##$CURPRIN= <$>
##$DFORMAT= <normdp>
##$LAYOUT= <+/DRLTesis_13C.xwp>
##$LFORMAT= <normlp>
##$PFORMAT= <normpl>
##END=
