# Supplementary material for: Silver-Free Gold-Catalyzed Heterocyclizations through Intermolecular H-Bonding Activation
Source: J Org Chem. 2023 Jan 27;88(4):2487–92. doi: 10.1021/acs.joc.2c02932 (PMC9942198; doi:10.1021/acs.joc.2c02932)
Supplement: Supplementary file 2 — jo2c02932_si_002.zip [file jo2c02932_si_002.zip › FID for publication/Compound I/19F 471 MHz/14/pdata/1/parm.txt]

Current Data Parameters
NAME       MBN-105Repuf              
EXPNO                14              
PROCNO                1              

F2 - Acquisition Parameters
Date_          20210511              
Time              15.18 h            
INSTRUM        BOSS III              
PROBHD   Z113652_0143 (              
PULPROG            zgig              
TD               795454              
SOLVENT            DMSO              
NS                  195              
DS                    4              
SWH          113636.367 Hz           
FIDRES         0.285714 Hz           
AQ            3.4999976 sec          
RG                  101              
DW                4.400 usec         
DE                 6.95 usec         
TE                300.0 K            
D1           1.00000000 sec          
D11          0.03000000 sec          
TD0                   1              
SFO1        470.6111772 MHz          
NUC1                19F              
P1                15.00 usec         
PLW1        37.58599854 W            
SFO2        500.2020008 MHz          
NUC2                 1H              
CPDPRG[2        waltz16              
PCPD2             80.00 usec         
PLW2        16.48200035 W            
PLW12        0.37584001 W            

F2 - Processing parameters
SI                65536              
SF          470.6582430 MHz          
WDW                  EM              
SSB                   0              
LB                 0.30 Hz           
GB                    0              
PC                 1.00              
