# Supplementary material for: Silver-Free Gold-Catalyzed Heterocyclizations through Intermolecular H-Bonding Activation
Source: J Org Chem. 2023 Jan 27;88(4):2487–92. doi: 10.1021/acs.joc.2c02932 (PMC9942198; doi:10.1021/acs.joc.2c02932)
Supplement: Supplementary file 2 — jo2c02932_si_002.zip [file jo2c02932_si_002.zip › FID for publication/Compound I/19F 471 MHz/14/pdata/1/peakrng]

P    #regions in PPM
# 2022-10-31 09:50:26 +0100  pylar@LAPTOP-J45PV2VO
# low field   high field   mi   maxi
  -59.822724296766694  -63.34600345126043  11.592  16.698  # for region 1
