# Supplementary material for: Silver-Free Gold-Catalyzed Heterocyclizations through Intermolecular H-Bonding Activation
Source: J Org Chem. 2023 Jan 27;88(4):2487–92. doi: 10.1021/acs.joc.2c02932 (PMC9942198; doi:10.1021/acs.joc.2c02932)
Supplement: Supplementary file 2 — jo2c02932_si_002.zip [file jo2c02932_si_002.zip › FID for publication/Compound I/1H 500 MHz/13/pdata/1/auditp.txt]

##TITLE= Audit trail, TopSpin 4.1.1
##JCAMPDX= 5.01
##ORIGIN= Bruker BioSpin GmbH
##OWNER= nmrsu
$$ D:/data/Ic/nmr/MBN-105Repuf/13/pdata/1/auditp.txt
##AUDIT TRAIL=  $$ (NUMBER, WHEN, WHO, WHERE, PROCESS, VERSION, WHAT)
(   1,<2021-05-11 12:53:48.153 +0000>,<NEO500\nmrsu>,<NEO500>,<go4>,<TopSpin 4.1.1>,
      <acquisition in progress>)
$$ D:/data/Ic/nmr/MBN-105Repuf/13/audita.txt
(   2,<2021-05-11 13:01:55.814 +0000>,<NEO500\nmrsu>,<NEO500>,<go4>,<TopSpin 4.1.1>,
      <created by zg on 'BOSS III' (NEO500) by user 'NEO500\nmrsu'
       on data set with UUID 'ed78019c-b257-11eb-9f4f-00139538cb7f'
       started at 2021-05-11 12:53:48.168 +0000, POWCHK enabled, PULCHK disabled,
       completed at 2021-05-11 13:01:55.812 +0000
       configuration hash MD5:
       7E 8A AA E0 F4 9E 90 FC BC 13 84 AE B7 B3 D0 22
       double data hash MD5: 64K
       BF 6E 02 6E 59 FE 2A 57 EF C6 57 74 01 95 FF D4>)
(   3,<2021-05-11 15:01:54.632 +0200>,<nmrsu>,<NEO500>,<xwish3>,<TopSpin 4.1.1>,
      <ICON-NMR User ID: Ic
       double data hash MD5: 64K
       BF 6E 02 6E 59 FE 2A 57 EF C6 57 74 01 95 FF D4>)
(   4,<2021-05-11 15:01:56.683 +0200>,<nmrsu/Ic>,<NEO500>,<proc1d>,<TopSpin 4.1.1>,
      <Start of raw data processing
       ef LB = 0.3 FT_mod = 6 PKNL = 1 SI = 128K 
       data hash MD5: 128K
       2C D7 9A 0B 76 F6 A9 C2 9D 50 A7 35 9E 22 A0 02>)
(   5,<2021-05-11 15:01:58.353 +0200>,<nmrsu/Ic>,<NEO500>,<proc1d>,<TopSpin 4.1.1>,
      <apk0 
       data hash MD5: 128K
       16 49 3A B5 2E C9 A7 66 D6 B2 D9 2F 3D AD EC 69>)
(   6,<2021-05-11 15:01:58.464 +0200>,<nmrsu/Ic>,<NEO500>,<proc1d>,<TopSpin 4.1.1>,
      <abs ABSG = 5 
       data hash MD5: 128K
       B2 6C 79 DD B6 36 15 7C 71 C4 96 C9 82 EC 77 C1>)
(   7,<2021-05-11 15:01:58.602 +0200>,<nmrsu/Ic>,<NEO500>,<xwish3>,<TopSpin 4.1.1>,
      <ICON-NMR User ID: Ic
       data hash MD5: 128K
       B2 6C 79 DD B6 36 15 7C 71 C4 96 C9 82 EC 77 C1>)
$$ C:/Bruker/TopSpin4.1.1/organicletters/MBN-105Repuf/13/pdata/1/auditp.txt
(   8,<2022-10-31 09:20:46.532 +0100>,<pylar>,<LAPTOP-J45PV2VO>,<dataserver>,<TopSpin 4.1.1>,
      <INTEGRAL DELETE [10.606;10.104]
       data hash MD5: 128K
       B2 6C 79 DD B6 36 15 7C 71 C4 96 C9 82 EC 77 C1>)
(   9,<2022-10-31 09:20:46.557 +0100>,<pylar>,<LAPTOP-J45PV2VO>,<dataserver>,<TopSpin 4.1.1>,
      <INTEGRAL DELETE [8.906;8.123]
       data hash MD5: 128K
       B2 6C 79 DD B6 36 15 7C 71 C4 96 C9 82 EC 77 C1>)
(  10,<2022-10-31 09:20:46.574 +0100>,<pylar>,<LAPTOP-J45PV2VO>,<dataserver>,<TopSpin 4.1.1>,
      <INTEGRAL DELETE [7.827;7.373]
       data hash MD5: 128K
       B2 6C 79 DD B6 36 15 7C 71 C4 96 C9 82 EC 77 C1>)
(  11,<2022-10-31 09:20:46.590 +0100>,<pylar>,<LAPTOP-J45PV2VO>,<dataserver>,<TopSpin 4.1.1>,
      <INTEGRAL DELETE [5.068;3.185]
       data hash MD5: 128K
       B2 6C 79 DD B6 36 15 7C 71 C4 96 C9 82 EC 77 C1>)
(  12,<2022-10-31 09:20:46.601 +0100>,<pylar>,<LAPTOP-J45PV2VO>,<dataserver>,<TopSpin 4.1.1>,
      <INTEGRAL DELETE [2.852;2.372]
       data hash MD5: 128K
       B2 6C 79 DD B6 36 15 7C 71 C4 96 C9 82 EC 77 C1>)
(  13,<2022-10-31 09:20:46.612 +0100>,<pylar>,<LAPTOP-J45PV2VO>,<dataserver>,<TopSpin 4.1.1>,
      <INTEGRAL DELETE [2.314;0.528]
       data hash MD5: 128K
       B2 6C 79 DD B6 36 15 7C 71 C4 96 C9 82 EC 77 C1>)
(  14,<2022-10-31 09:20:59.832 +0100>,<pylar>,<LAPTOP-J45PV2VO>,<dataserver>,<TopSpin 4.1.1>,
      <Spectrum calibrated, SF was set. Old value: 500.200004 New value: 500.200004. Peak list modified: Yes
       data hash MD5: 128K
       B2 6C 79 DD B6 36 15 7C 71 C4 96 C9 82 EC 77 C1>)
(  15,<2022-10-31 09:20:59.841 +0100>,<pylar>,<LAPTOP-J45PV2VO>,<dataserver>,<TopSpin 4.1.1>,
      <Spectrum calibrated, OFFSET was set. Old value: 15.603190 New value: 15.603351. Peak list modified: Yes
       data hash MD5: 128K
       B2 6C 79 DD B6 36 15 7C 71 C4 96 C9 82 EC 77 C1>)
(  16,<2022-10-31 09:21:44.613 +0100>,<pylar>,<LAPTOP-J45PV2VO>,<dataserver>,<TopSpin 4.1.1>,
      <INTEGRAL DEFINE [7.564;7.473]
       data hash MD5: 128K
       B2 6C 79 DD B6 36 15 7C 71 C4 96 C9 82 EC 77 C1>)
(  17,<2022-10-31 09:21:44.624 +0100>,<pylar>,<LAPTOP-J45PV2VO>,<dataserver>,<TopSpin 4.1.1>,
      <INTEGRAL DEFINE [8.320;8.216]
       data hash MD5: 128K
       B2 6C 79 DD B6 36 15 7C 71 C4 96 C9 82 EC 77 C1>)
(  18,<2022-10-31 09:21:44.632 +0100>,<pylar>,<LAPTOP-J45PV2VO>,<dataserver>,<TopSpin 4.1.1>,
      <INTEGRAL DEFINE [8.560;8.469]
       data hash MD5: 128K
       B2 6C 79 DD B6 36 15 7C 71 C4 96 C9 82 EC 77 C1>)
(  19,<2022-10-31 09:21:44.642 +0100>,<pylar>,<LAPTOP-J45PV2VO>,<dataserver>,<TopSpin 4.1.1>,
      <INTEGRAL DEFINE [10.387;10.300]
       data hash MD5: 128K
       B2 6C 79 DD B6 36 15 7C 71 C4 96 C9 82 EC 77 C1>)
##END=

$$ hash MD5
$$ 70 98 BB 08 47 73 38 81 D5 F3 61 9E FD 3E 75 75
