# Supplementary material for: Silver-Free Gold-Catalyzed Heterocyclizations through Intermolecular H-Bonding Activation
Source: J Org Chem. 2023 Jan 27;88(4):2487–92. doi: 10.1021/acs.joc.2c02932 (PMC9942198; doi:10.1021/acs.joc.2c02932)
Supplement: Supplementary file 2 — jo2c02932_si_002.zip [file jo2c02932_si_002.zip › FID for publication/Compound I/1H 500 MHz/13/pdata/1/intrng]

A 1.0 #regions in PPM
# low field   high field  bias        slope
  10.387128450288763  10.299946317012958  -0.0  -0.0  # for region 1
  8.56045518165285  8.469121518221053  -0.0  -0.0  # for region 2
  8.319666432605388  8.215878178705621  -0.0  -0.0  # for region 3
  7.564087944215078  7.472754280783283  -0.0  -0.0  # for region 4
