# Supplementary material for: Silver-Free Gold-Catalyzed Heterocyclizations through Intermolecular H-Bonding Activation
Source: J Org Chem. 2023 Jan 27;88(4):2487–92. doi: 10.1021/acs.joc.2c02932 (PMC9942198; doi:10.1021/acs.joc.2c02932)
Supplement: Supplementary file 2 — jo2c02932_si_002.zip [file jo2c02932_si_002.zip › FID for publication/Compound I/1H 500 MHz/13/pdata/1/peaklist.xml]

<?xml version="1.0" encoding="UTF-8"?>
<PeakList modified="2022-10-31T09:25:08">
  <PeakList1D>
    <PeakList1DHeader creator="pylar" date="2022-10-31T09:25:08" expNo="13" name="MBN-105Repuf" owner="" procNo="1" source="C:/Bruker/TopSpin4.1.1/organicletters">
      <PeakPickDetails>F1=10.486765ppm, F2=10.096521ppm, MI=1.16cm, MAXI=3.40cm, PC=1.000
      </PeakPickDetails>
    </PeakList1DHeader>
    <Peak1D F1="10.338143" intensity="2.132432" type="0"/>
  </PeakList1D>
  <PeakList1D>
    <PeakList1DHeader creator="pylar" date="2022-10-31T09:25:08" expNo="13" name="MBN-105Repuf" owner="" procNo="1" source="C:/Bruker/TopSpin4.1.1/organicletters">
      <PeakPickDetails>F1=8.788790ppm, F2=8.074726ppm, MI=2.70cm, MAXI=5.38cm, PC=1.000
      </PeakPickDetails>
    </PeakList1DHeader>
    <Peak1D F1="8.518637" intensity="3.647198" type="0"/>
    <Peak1D F1="8.275018" intensity="4.573786" type="0"/>
  </PeakList1D>
  <PeakList1D>
    <PeakList1DHeader creator="pylar" date="2022-10-31T09:25:08" expNo="13" name="MBN-105Repuf" owner="" procNo="1" source="C:/Bruker/TopSpin4.1.1/organicletters">
      <PeakPickDetails>F1=7.630512ppm, F2=7.422936ppm, MI=1.04cm, MAXI=2.82cm, PC=1.000
      </PeakPickDetails>
    </PeakList1DHeader>
    <Peak1D F1="7.516732" intensity="1.683905" type="0"/>
  </PeakList1D>
</PeakList>
