# Supplementary material for: Silver-Free Gold-Catalyzed Heterocyclizations through Intermolecular H-Bonding Activation
Source: J Org Chem. 2023 Jan 27;88(4):2487–92. doi: 10.1021/acs.joc.2c02932 (PMC9942198; doi:10.1021/acs.joc.2c02932)
Supplement: Supplementary file 2 — jo2c02932_si_002.zip [file jo2c02932_si_002.zip › FID for publication/Compound I/1H 500 MHz/13/pdata/1/peakrng]

P    #regions in PPM
# 2022-10-31 09:25:09 +0100  pylar@LAPTOP-J45PV2VO
# low field   high field   mi   maxi
  10.48676517403254  10.096521339369414  1.158  3.405  # for region 1
  8.788789340232338  8.074726153401937  2.701  5.380  # for region 2
  7.63051242671093  7.422935918911394  1.044  2.815  # for region 3
