# Supplementary material for: Silver-Free Gold-Catalyzed Heterocyclizations through Intermolecular H-Bonding Activation
Source: J Org Chem. 2023 Jan 27;88(4):2487–92. doi: 10.1021/acs.joc.2c02932 (PMC9942198; doi:10.1021/acs.joc.2c02932)
Supplement: Supplementary file 2 — jo2c02932_si_002.zip [file jo2c02932_si_002.zip › FID for publication/Compound I/1H 500 MHz/13/shimvalues]

# Tue May 11 13:01:55 2021
#$$PROBEIDENTIFIER=Z113652_0143
#$$PROBENAME=PA BBO 500S2 BBF-H-D-05 Z SP
#$$SHIMID=292722
#
# Active Shim Gradients
#
Z           		-2884           
Z2          		686             
Z3          		-1106           
Z4          		3920            
Z5          		-231            
Z6          		-187            
Z7          		-811            
Z8          		6350            
X           		-8277           
XZ          		135             
XZ2         		5392            
XZ3         		1462            
XZ4         		1117            
XZ5         		-4082           
Y           		806             
YZ          		884             
YZ2         		-14457          
YZ3         		-373            
YZ4         		-1190           
YZ5         		11109           
XY          		2812            
XYZ         		6835            
XYZ2        		-3101           
XYZ3        		-3117           
XYZ4        		1393            
XYZ5        		9814            
(X2-Y2)     		-2154           
(X2-Y2)Z    		-12164          
(X2-Y2)Z2   		-4149           
(X2-Y2)Z3   		4239            
(X2-Y2)Z4   		517             
(X2-Y2)Z5   		-4362           
X3          		9953            
X3Z         		1196            
Y3          		-7312           
Y3Z         		2717            
#
# Lock Parameter
#
FIELD		-7671.723
LOCKPHASE		 102.494
LOCKPOWER		 -21.000
LOCKGAIN		 109.901
LOCKDC		 -75.000
LOCKSHIFT		   2.490
LOOPGAIN		   5.000
LOOPTIME		   0.250
LOOPFILTER		 500.000
#
IEEE64_VERSION_CODE 1
#
# Shim currents 
#
SHIM_SETTING [ 1]    -1652.58592482
SHIM_SETTING [ 2]    -1713.69508050
SHIM_SETTING [ 3]    -1000.05783025
SHIM_SETTING [ 4]     3686.47738467
SHIM_SETTING [ 5]    -2200.06166219
SHIM_SETTING [ 6]    -1357.68731434
SHIM_SETTING [ 7]     8507.66818940
SHIM_SETTING [ 8]    11391.00949927
SHIM_SETTING [ 9]     1465.47478099
SHIM_SETTING [10]     2373.36651082
SHIM_SETTING [11]        0.00000000
SHIM_SETTING [12]   -10028.44200000
SHIM_SETTING [13]    -4594.88900000
SHIM_SETTING [14]     4246.91800000
SHIM_SETTING [15]    -1363.46415596
SHIM_SETTING [16]    -1443.87415596
SHIM_SETTING [17]   -15184.79103991
SHIM_SETTING [18]   -10566.61486015
SHIM_SETTING [19]    -7720.91198471
SHIM_SETTING [20]    -1671.93364123
SHIM_SETTING [21]   -15620.80200000
SHIM_SETTING [22]     5015.89000000
SHIM_SETTING [23]   -12348.05100000
SHIM_SETTING [24]    13082.27600000
SHIM_SETTING [25]    -2231.86900000
SHIM_SETTING [26]     3451.08700000
SHIM_SETTING [27]     5407.27300000
SHIM_SETTING [28]   -10050.90346789
SHIM_SETTING [29]    11134.50161101
SHIM_SETTING [30]    -5314.30738899
SHIM_SETTING [31]    14608.81221750
SHIM_SETTING [32]   -18854.12146789
SHIM_SETTING [33]     6789.76745716
SHIM_SETTING [34]    -8059.99654284
SHIM_SETTING [35]    13763.97600000
SHIM_SETTING [36]    -6384.68500000
SHIM_SETTING [37]    -7142.06803520
SHIM_SETTING [38]    14861.44941263
SHIM_SETTING [39]     8053.92015758
SHIM_SETTING [40]        0.00000000
