# Supplementary material for: Silver-Free Gold-Catalyzed Heterocyclizations through Intermolecular H-Bonding Activation
Source: J Org Chem. 2023 Jan 27;88(4):2487–92. doi: 10.1021/acs.joc.2c02932 (PMC9942198; doi:10.1021/acs.joc.2c02932)
Supplement: Supplementary file 2 — jo2c02932_si_002.zip [file jo2c02932_si_002.zip › FID for publication/Compound II/13C 126 MHz/11/audita.txt]

##TITLE= Audit trail, TopSpin 4.0.9
##JCAMPDX= 5.01
##ORIGIN= Bruker BioSpin GmbH
##OWNER= root
$$ /root/.topspin-BladeEpu/local_acqu/MBN-53-C/11/audita.txt
##AUDIT TRAIL=  $$ (NUMBER, WHEN, WHO, WHERE, PROCESS, VERSION, WHAT)
(   1,<2020-11-14 14:56:34.607 +0000>,<NEO500\nmrsu>,<NEO500>,<go4>,<TopSpin 4.0.9>,
      <acquisition in progress>)
$$ D:/data/Ic/nmr/MBN-53-C/11/audita.txt
(   2,<2020-11-14 15:50:34.277 +0000>,<NEO500\nmrsu>,<NEO500>,<go4>,<TopSpin 4.0.9>,
      <created by zg on 'BOSS III' (NEO500) by user 'NEO500\nmrsu'
       on data set with UUID '96af78a4-2689-11eb-93d3-00139538cb7f'
       started at 2020-11-14 14:56:34.628 +0000, POWCHK enabled, PULCHK disabled,
       completed at 2020-11-14 15:50:34.275 +0000
       configuration hash MD5:
       50 FA 11 BA 60 C1 27 CF 00 42 A0 3D E9 D3 79 A3
       double data hash MD5: 64K
       DA 9D 08 E5 0B 60 C5 A3 1D 06 60 A9 F9 24 FB 60>)
(   3,<2020-11-14 16:50:26.065 +0100>,<nmrsu>,<NEO500>,<xwish3>,<TopSpin 4.0.9>,
      <ICON-NMR User ID: Ic
       double data hash MD5: 64K
       DA 9D 08 E5 0B 60 C5 A3 1D 06 60 A9 F9 24 FB 60>)
##END=

$$ hash MD5
$$ E8 DB B0 87 02 4A 69 91 E9 6C D6 09 C7 0A 18 F3
