# Supplementary material for: Silver-Free Gold-Catalyzed Heterocyclizations through Intermolecular H-Bonding Activation
Source: J Org Chem. 2023 Jan 27;88(4):2487–92. doi: 10.1021/acs.joc.2c02932 (PMC9942198; doi:10.1021/acs.joc.2c02932)
Supplement: Supplementary file 2 — jo2c02932_si_002.zip [file jo2c02932_si_002.zip › FID for publication/Compound II/13C 126 MHz/11/pdata/1/auditp.txt]

##TITLE= Audit trail, TopSpin 4.0.9
##JCAMPDX= 5.01
##ORIGIN= Bruker BioSpin GmbH
##OWNER= nmrsu
$$ D:/data/Ic/nmr/MBN-53-C/11/pdata/1/auditp.txt
##AUDIT TRAIL=  $$ (NUMBER, WHEN, WHO, WHERE, PROCESS, VERSION, WHAT)
(   1,<2020-11-14 14:56:34.607 +0000>,<NEO500\nmrsu>,<NEO500>,<go4>,<TopSpin 4.0.9>,
      <acquisition in progress>)
$$ D:/data/Ic/nmr/MBN-53-C/11/audita.txt
(   2,<2020-11-14 15:50:34.277 +0000>,<NEO500\nmrsu>,<NEO500>,<go4>,<TopSpin 4.0.9>,
      <created by zg on 'BOSS III' (NEO500) by user 'NEO500\nmrsu'
       on data set with UUID '96af78a4-2689-11eb-93d3-00139538cb7f'
       started at 2020-11-14 14:56:34.628 +0000, POWCHK enabled, PULCHK disabled,
       completed at 2020-11-14 15:50:34.275 +0000
       configuration hash MD5:
       50 FA 11 BA 60 C1 27 CF 00 42 A0 3D E9 D3 79 A3
       double data hash MD5: 64K
       DA 9D 08 E5 0B 60 C5 A3 1D 06 60 A9 F9 24 FB 60>)
(   3,<2020-11-14 16:50:26.065 +0100>,<nmrsu>,<NEO500>,<xwish3>,<TopSpin 4.0.9>,
      <ICON-NMR User ID: Ic
       double data hash MD5: 64K
       DA 9D 08 E5 0B 60 C5 A3 1D 06 60 A9 F9 24 FB 60>)
(   4,<2020-11-14 16:50:29.206 +0100>,<nmrsu>,<NEO500>,<proc1d>,<TopSpin 4.0.9>,
      <Start of raw data processing
       ef LB = 1 FT_mod = 6 PKNL = 1 SI = 32K 
       data hash MD5: 32K
       DC 09 69 06 4B 3B 09 AC 58 0E 67 BD AC 7D C7 B5>)
(   5,<2020-11-14 16:50:29.376 +0100>,<nmrsu>,<NEO500>,<proc1d>,<TopSpin 4.0.9>,
      <apk 
       data hash MD5: 32K
       EA 7E 06 A0 AE 5F 92 1B 06 0E CE CD 38 BE BD 59>)
(   6,<2020-11-14 16:50:29.491 +0100>,<nmrsu>,<NEO500>,<proc1d>,<TopSpin 4.0.9>,
      <abs ABSG = 5 
       data hash MD5: 32K
       66 53 26 0B C2 B0 EB 9C 17 15 54 83 8E D3 6D CE>)
(   7,<2020-11-14 16:50:29.661 +0100>,<nmrsu>,<NEO500>,<xwish3>,<TopSpin 4.0.9>,
      <ICON-NMR User ID: Ic
       data hash MD5: 32K
       66 53 26 0B C2 B0 EB 9C 17 15 54 83 8E D3 6D CE>)
$$ C:/Bruker/TopSpin4.1.1/organicletters/MBN-53-C (H, C and F)/11/pdata/1/auditp.txt
(   8,<2022-10-27 17:11:38.691 +0200>,<pylar>,<LAPTOP-J45PV2VO>,<dataserver>,<TopSpin 4.1.1>,
      <INTEGRAL DELETE [40.781;39.195]
       data hash MD5: 32K
       66 53 26 0B C2 B0 EB 9C 17 15 54 83 8E D3 6D CE>)
(   9,<2022-10-27 17:12:04.679 +0200>,<pylar>,<LAPTOP-J45PV2VO>,<dataserver>,<TopSpin 4.1.1>,
      <Spectrum calibrated, SF was set. Old value: 125.775390 New value: 125.775449. Peak list modified: Yes
       data hash MD5: 32K
       66 53 26 0B C2 B0 EB 9C 17 15 54 83 8E D3 6D CE>)
(  10,<2022-10-27 17:12:04.696 +0200>,<pylar>,<LAPTOP-J45PV2VO>,<dataserver>,<TopSpin 4.1.1>,
      <Spectrum calibrated, OFFSET was set. Old value: 219.739200 New value: 219.273638. Peak list modified: Yes
       data hash MD5: 32K
       66 53 26 0B C2 B0 EB 9C 17 15 54 83 8E D3 6D CE>)
##END=

$$ hash MD5
$$ 03 10 6A 21 60 81 F8 4C 3D 33 2C 07 20 66 DF 11
