# Supplementary material for: Silver-Free Gold-Catalyzed Heterocyclizations through Intermolecular H-Bonding Activation
Source: J Org Chem. 2023 Jan 27;88(4):2487–92. doi: 10.1021/acs.joc.2c02932 (PMC9942198; doi:10.1021/acs.joc.2c02932)
Supplement: Supplementary file 2 — jo2c02932_si_002.zip [file jo2c02932_si_002.zip › FID for publication/Compound II/13C 126 MHz/11/pdata/1/parm.txt]

Current Data Parameters
NAME     MBN-53-C (H, C and F)              
EXPNO                11              
PROCNO                1              

F2 - Acquisition Parameters
Date_          20201114              
Time              16.50 h            
INSTRUM        BOSS III              
PROBHD   Z113652_0143 (              
PULPROG          zgpg30              
TD                65536              
SOLVENT            DMSO              
NS                 1024              
DS                    4              
SWH           30120.482 Hz           
FIDRES         0.919204 Hz           
AQ            1.0878977 sec          
RG                  101              
DW               16.600 usec         
DE                 6.50 usec         
TE                300.0 K            
D1           2.00000000 sec          
D11          0.03000000 sec          
TD0                   1              
SFO1        125.7879676 MHz          
NUC1                13C              
P0                 3.33 usec         
P1                10.00 usec         
PLW1        77.05100250 W            
SFO2        500.2020008 MHz          
NUC2                 1H              
CPDPRG[2        waltz65              
PCPD2             80.00 usec         
PLW2        15.18799973 W            
PLW12        0.34173000 W            
PLW13        0.17189001 W            

F2 - Processing parameters
SI                32768              
SF          125.7754486 MHz          
WDW                  EM              
SSB                   0              
LB                 1.00 Hz           
GB                    0              
PC                 1.40              
