# Supplementary material for: Silver-Free Gold-Catalyzed Heterocyclizations through Intermolecular H-Bonding Activation
Source: J Org Chem. 2023 Jan 27;88(4):2487–92. doi: 10.1021/acs.joc.2c02932 (PMC9942198; doi:10.1021/acs.joc.2c02932)
Supplement: Supplementary file 2 — jo2c02932_si_002.zip [file jo2c02932_si_002.zip › FID for publication/Compound II/13C 126 MHz/11/pdata/1/peaklist.xml]

<?xml version="1.0" encoding="UTF-8"?>
<PeakList modified="2022-10-27T17:14:33">
  <PeakList1D>
    <PeakList1DHeader creator="pylar" date="2022-10-27T17:14:25" expNo="11" name="MBN-53-C (H, C and F)" owner="" procNo="1" source="C:/Bruker/TopSpin4.1.1/organicletters">
      <PeakPickDetails>F1=190.101746ppm, F2=183.745605ppm, MI=0.24cm, MAXI=0.90cm, PC=1.400
      </PeakPickDetails>
    </PeakList1DHeader>
    <Peak1D F1="187.866699" intensity="0.5925692" type="0"/>
    <Peak1D F1="185.401215" intensity="0.3678193" type="0"/>
  </PeakList1D>
  <PeakList1D>
    <PeakList1DHeader creator="pylar" date="2022-10-27T17:14:25" expNo="11" name="MBN-53-C (H, C and F)" owner="" procNo="1" source="C:/Bruker/TopSpin4.1.1/organicletters">
      <PeakPickDetails>F1=179.508179ppm, F2=167.696335ppm, MI=0.27cm, MAXI=0.93cm, PC=1.400
      </PeakPickDetails>
    </PeakList1DHeader>
    <Peak1D F1="176.211792" intensity="0.4714075" type="0"/>
    <Peak1D F1="171.413788" intensity="0.6604465" type="0"/>
  </PeakList1D>
  <PeakList1D>
    <PeakList1DHeader creator="pylar" date="2022-10-27T17:14:25" expNo="11" name="MBN-53-C (H, C and F)" owner="" procNo="1" source="C:/Bruker/TopSpin4.1.1/organicletters">
      <PeakPickDetails>F1=151.011444ppm, F2=146.509186ppm, MI=0.36cm, MAXI=1.03cm, PC=1.400
      </PeakPickDetails>
    </PeakList1DHeader>
    <Peak1D F1="148.290512" intensity="0.6874182" type="0"/>
  </PeakList1D>
  <PeakList1D>
    <PeakList1DHeader creator="pylar" date="2022-10-27T17:14:25" expNo="11" name="MBN-53-C (H, C and F)" owner="" procNo="1" source="C:/Bruker/TopSpin4.1.1/organicletters">
      <PeakPickDetails>F1=141.212387ppm, F2=138.405090ppm, MI=0.65cm, MAXI=1.20cm, PC=1.400
      </PeakPickDetails>
    </PeakList1DHeader>
    <Peak1D F1="139.639191" intensity="0.8340472" type="0"/>
  </PeakList1D>
  <PeakList1D>
    <PeakList1DHeader creator="pylar" date="2022-10-27T17:14:25" expNo="11" name="MBN-53-C (H, C and F)" owner="" procNo="1" source="C:/Bruker/TopSpin4.1.1/organicletters">
      <PeakPickDetails>F1=131.118179ppm, F2=129.810440ppm, MI=0.07cm, MAXI=0.75cm, PC=1.400
      </PeakPickDetails>
    </PeakList1DHeader>
    <Peak1D F1="130.95636" intensity="0.1644156" type="0"/>
    <Peak1D F1="130.691238" intensity="0.4558755" type="0"/>
    <Peak1D F1="130.424164" intensity="0.4878041" type="0"/>
    <Peak1D F1="130.160187" intensity="0.1772629" type="0"/>
  </PeakList1D>
  <PeakList1D>
    <PeakList1DHeader creator="pylar" date="2022-10-27T17:14:25" expNo="11" name="MBN-53-C (H, C and F)" owner="" procNo="1" source="C:/Bruker/TopSpin4.1.1/organicletters">
      <PeakPickDetails>F1=129.156555ppm, F2=128.288300ppm, MI=1.80cm, MAXI=2.56cm, PC=1.400
      </PeakPickDetails>
    </PeakList1DHeader>
    <Peak1D F1="128.79422" intensity="2.259243" type="0"/>
  </PeakList1D>
  <PeakList1D>
    <PeakList1DHeader creator="pylar" date="2022-10-27T17:14:25" expNo="11" name="MBN-53-C (H, C and F)" owner="" procNo="1" source="C:/Bruker/TopSpin4.1.1/organicletters">
      <PeakPickDetails>F1=128.181107ppm, F2=126.819756ppm, MI=0.10cm, MAXI=0.89cm, PC=1.400
      </PeakPickDetails>
    </PeakList1DHeader>
    <Peak1D F1="127.616982" intensity="0.6321744" type="0"/>
  </PeakList1D>
  <PeakList1D>
    <PeakList1DHeader creator="pylar" date="2022-10-27T17:14:25" expNo="11" name="MBN-53-C (H, C and F)" owner="" procNo="1" source="C:/Bruker/TopSpin4.1.1/organicletters">
      <PeakPickDetails>F1=124.732201ppm, F2=124.181602ppm, MI=0.05cm, MAXI=0.34cm, PC=1.400
      </PeakPickDetails>
    </PeakList1DHeader>
    <Peak1D F1="124.338783" intensity="0.2766895" type="0"/>
  </PeakList1D>
  <PeakList1D>
    <PeakList1DHeader creator="pylar" date="2022-10-27T17:14:25" expNo="11" name="MBN-53-C (H, C and F)" owner="" procNo="1" source="C:/Bruker/TopSpin4.1.1/organicletters">
      <PeakPickDetails>F1=123.415184ppm, F2=120.131172ppm, MI=0.16cm, MAXI=1.05cm, PC=1.400
      </PeakPickDetails>
    </PeakList1DHeader>
    <Peak1D F1="122.003426" intensity="0.904945" type="0"/>
    <Peak1D F1="121.826836" intensity="0.3613179" type="0"/>
  </PeakList1D>
  <PeakList1D>
    <PeakList1DHeader creator="pylar" date="2022-10-27T17:14:25" expNo="11" name="MBN-53-C (H, C and F)" owner="" procNo="1" source="C:/Bruker/TopSpin4.1.1/organicletters">
      <PeakPickDetails>F1=120.131172ppm, F2=115.628899ppm, MI=1.62cm, MAXI=2.26cm, PC=1.400
      </PeakPickDetails>
    </PeakList1DHeader>
    <Peak1D F1="118.387764" intensity="2.091281" type="0"/>
  </PeakList1D>
  <PeakList1D>
    <PeakList1DHeader creator="pylar@LAPTOP-J45PV2VO" date="2022-10-27T17:15:13" expNo="11" name="MBN-53-C (H, C and F)" owner="pylar" procNo="1" source="C:/Bruker/TopSpin4.1.1/organicletters">
      <PeakPickDetails>Manually picked peaks
</PeakPickDetails>
    </PeakList1DHeader>
    <Peak1D F1="127.64580386423742" intensity="0.6308347147212504" type="1"/>
    <Peak1D F1="124.40630746200247" intensity="0.09590516423404231" type="1"/>
    <Peak1D F1="124.37052253248658" intensity="0.21011083918926632" type="1"/>
    <Peak1D F1="124.31025317751244" intensity="0.20478094027517213" type="1"/>
    <Peak1D F1="124.28482704338273" intensity="0.12938439984556355" type="1"/>
  </PeakList1D>
</PeakList>
