# Supplementary material for: Silver-Free Gold-Catalyzed Heterocyclizations through Intermolecular H-Bonding Activation
Source: J Org Chem. 2023 Jan 27;88(4):2487–92. doi: 10.1021/acs.joc.2c02932 (PMC9942198; doi:10.1021/acs.joc.2c02932)
Supplement: Supplementary file 2 — jo2c02932_si_002.zip [file jo2c02932_si_002.zip › FID for publication/Compound II/13C 126 MHz/11/pdata/1/peakrng]

P    #regions in PPM
# 2022-10-27 17:15:13 +0200  pylar@LAPTOP-J45PV2VO
# low field   high field   mi   maxi
  190.10175247335803  183.74560583173002  0.239  0.905  # for region 1
  179.50817473731135  167.69633556161926  0.267  0.927  # for region 2
  151.0114506273457  146.50918008952587  0.364  1.030  # for region 3
  141.21239122150251  138.40509312145014  0.649  1.201  # for region 4
  131.11818510305943  129.81043342037685  0.074  0.751  # for region 5
  129.15655757903556  128.28829621594303  1.804  2.560  # for region 6
  128.18110345506742  126.81975539194703  0.102  0.893  # for region 7
  124.73219751912302  124.18160203973771  0.047  0.338  # for region 8
  123.41518062494406  120.13117152676959  0.159  1.047  # for region 9
  120.13117152676959  115.62890098894974  1.616  2.259  # for region 10
