# Supplementary material for: Silver-Free Gold-Catalyzed Heterocyclizations through Intermolecular H-Bonding Activation
Source: J Org Chem. 2023 Jan 27;88(4):2487–92. doi: 10.1021/acs.joc.2c02932 (PMC9942198; doi:10.1021/acs.joc.2c02932)
Supplement: Supplementary file 2 — jo2c02932_si_002.zip [file jo2c02932_si_002.zip › FID for publication/Compound II/13C 126 MHz/11/vtc_pid_settings]

VTC_REG_PID_SET_CH1=\
<pid_settings type="probehead">
   <standard_pid proportional="1.400" integral="127.140" differential="21.190" />
   <temperature selftune="300.000" min="250.000" max="350.000" />
   <vta type="2" sensor="1" connected_sensors="1" />
   <gasflow selftune="-100.000" min="-150.000" max="-50.000" />
   <bcu_chiller type="1" selftune="2" min="0" max="1000" />
   <pics checksum="" name="PA BBO 500S2 BBF-H-D-05 Z SP" />
   <checksum value="C4307F27" />
</pid_settings>
