# Supplementary material for: Silver-Free Gold-Catalyzed Heterocyclizations through Intermolecular H-Bonding Activation
Source: J Org Chem. 2023 Jan 27;88(4):2487–92. doi: 10.1021/acs.joc.2c02932 (PMC9942198; doi:10.1021/acs.joc.2c02932)
Supplement: Supplementary file 2 — jo2c02932_si_002.zip [file jo2c02932_si_002.zip › FID for publication/Compound II/19F 471 MHz/12/audita.txt]

##TITLE= Audit trail, TopSpin 4.0.9
##JCAMPDX= 5.01
##ORIGIN= Bruker BioSpin GmbH
##OWNER= root
$$ /root/.topspin-BladeEpu/local_acqu/MBN-53-C/12/audita.txt
##AUDIT TRAIL=  $$ (NUMBER, WHEN, WHO, WHERE, PROCESS, VERSION, WHAT)
(   1,<2020-11-14 15:51:23.653 +0000>,<NEO500\nmrsu>,<NEO500>,<go4>,<TopSpin 4.0.9>,
      <acquisition in progress>)
$$ D:/data/Ic/nmr/MBN-53-C/12/audita.txt
(   2,<2020-11-14 15:52:24.736 +0000>,<NEO500\nmrsu>,<NEO500>,<go4>,<TopSpin 4.0.9>,
      <created by zg on 'BOSS III' (NEO500) by user 'NEO500\nmrsu'
       on data set with UUID '3f1d0eaa-2691-11eb-82e3-00139538cb7f'
       started at 2020-11-14 15:51:23.675 +0000, POWCHK enabled, PULCHK disabled,
       completed at 2020-11-14 15:52:24.735 +0000
       configuration hash MD5:
       50 FA 11 BA 60 C1 27 CF 00 42 A0 3D E9 D3 79 A3
       double data hash MD5: 128K
       9D 4E D5 29 34 AB B3 9B 1F 70 C1 16 A5 11 BD 7B>)
(   3,<2020-11-14 16:52:16.514 +0100>,<nmrsu>,<NEO500>,<xwish3>,<TopSpin 4.0.9>,
      <ICON-NMR User ID: Ic
       double data hash MD5: 128K
       9D 4E D5 29 34 AB B3 9B 1F 70 C1 16 A5 11 BD 7B>)
##END=

$$ hash MD5
$$ 19 56 A5 83 3D 23 FC 82 DD 62 67 0B 49 8E 77 0A
