# Supplementary material for: Silver-Free Gold-Catalyzed Heterocyclizations through Intermolecular H-Bonding Activation
Source: J Org Chem. 2023 Jan 27;88(4):2487–92. doi: 10.1021/acs.joc.2c02932 (PMC9942198; doi:10.1021/acs.joc.2c02932)
Supplement: Supplementary file 2 — jo2c02932_si_002.zip [file jo2c02932_si_002.zip › FID for publication/Compound II/19F 471 MHz/12/pdata/1/auditp.txt]

##TITLE= Audit trail, TopSpin 4.0.9
##JCAMPDX= 5.01
##ORIGIN= Bruker BioSpin GmbH
##OWNER= nmrsu
$$ D:/data/Ic/nmr/MBN-53-C/12/pdata/1/auditp.txt
##AUDIT TRAIL=  $$ (NUMBER, WHEN, WHO, WHERE, PROCESS, VERSION, WHAT)
(   1,<2020-11-14 15:51:23.653 +0000>,<NEO500\nmrsu>,<NEO500>,<go4>,<TopSpin 4.0.9>,
      <acquisition in progress>)
$$ D:/data/Ic/nmr/MBN-53-C/12/audita.txt
(   2,<2020-11-14 15:52:24.736 +0000>,<NEO500\nmrsu>,<NEO500>,<go4>,<TopSpin 4.0.9>,
      <created by zg on 'BOSS III' (NEO500) by user 'NEO500\nmrsu'
       on data set with UUID '3f1d0eaa-2691-11eb-82e3-00139538cb7f'
       started at 2020-11-14 15:51:23.675 +0000, POWCHK enabled, PULCHK disabled,
       completed at 2020-11-14 15:52:24.735 +0000
       configuration hash MD5:
       50 FA 11 BA 60 C1 27 CF 00 42 A0 3D E9 D3 79 A3
       double data hash MD5: 128K
       9D 4E D5 29 34 AB B3 9B 1F 70 C1 16 A5 11 BD 7B>)
(   3,<2020-11-14 16:52:16.514 +0100>,<nmrsu>,<NEO500>,<xwish3>,<TopSpin 4.0.9>,
      <ICON-NMR User ID: Ic
       double data hash MD5: 128K
       9D 4E D5 29 34 AB B3 9B 1F 70 C1 16 A5 11 BD 7B>)
(   4,<2020-11-14 16:52:17.138 +0100>,<nmrsu>,<NEO500>,<proc1d>,<TopSpin 4.0.9>,
      <Start of raw data processing
       ef LB = 0.3 FT_mod = 6 PKNL = 1 SI = 64K 
       data hash MD5: 64K
       20 52 14 C8 48 30 95 F3 D9 3C 42 62 2F C0 FD D0>)
(   5,<2020-11-14 16:52:17.200 +0100>,<nmrsu>,<NEO500>,<proc1d>,<TopSpin 4.0.9>,
      <apks 
       data hash MD5: 64K
       4E 90 1E 48 97 7B C3 91 7B E6 2C B6 A0 7B FF CF>)
(   6,<2020-11-14 16:52:17.332 +0100>,<nmrsu>,<NEO500>,<proc1d>,<TopSpin 4.0.9>,
      <abs ABSG = 5 
       data hash MD5: 64K
       4A A0 7B 2B 6C 59 5A 28 DC EC F8 27 53 76 F3 52>)
(   7,<2020-11-14 16:52:17.470 +0100>,<nmrsu>,<NEO500>,<xwish3>,<TopSpin 4.0.9>,
      <ICON-NMR User ID: Ic
       data hash MD5: 64K
       4A A0 7B 2B 6C 59 5A 28 DC EC F8 27 53 76 F3 52>)
$$ C:/Bruker/TopSpin4.1.1/organicletters/MBN-53-C (H, C and F)/12/pdata/1/auditp.txt
(   8,<2022-10-28 10:48:23.209 +0200>,<pylar>,<LAPTOP-J45PV2VO>,<dataserver>,<TopSpin 4.1.1>,
      <INTEGRAL DELETE [-60.735;-61.965]
       data hash MD5: 64K
       4A A0 7B 2B 6C 59 5A 28 DC EC F8 27 53 76 F3 52>)
(   9,<2022-10-28 10:48:23.221 +0200>,<pylar>,<LAPTOP-J45PV2VO>,<dataserver>,<TopSpin 4.1.1>,
      <INTEGRAL DELETE [-77.641;-78.463]
       data hash MD5: 64K
       4A A0 7B 2B 6C 59 5A 28 DC EC F8 27 53 76 F3 52>)
(  10,<2022-10-28 10:48:23.229 +0200>,<pylar>,<LAPTOP-J45PV2VO>,<dataserver>,<TopSpin 4.1.1>,
      <INTEGRAL DELETE [-146.641;-151.522]
       data hash MD5: 64K
       4A A0 7B 2B 6C 59 5A 28 DC EC F8 27 53 76 F3 52>)
(  11,<2022-10-28 10:48:23.238 +0200>,<pylar>,<LAPTOP-J45PV2VO>,<dataserver>,<TopSpin 4.1.1>,
      <INTEGRAL DELETE [-151.526;-163.857]
       data hash MD5: 64K
       4A A0 7B 2B 6C 59 5A 28 DC EC F8 27 53 76 F3 52>)
(  12,<2022-10-28 10:48:23.246 +0200>,<pylar>,<LAPTOP-J45PV2VO>,<dataserver>,<TopSpin 4.1.1>,
      <INTEGRAL DELETE [-163.860;-166.155]
       data hash MD5: 64K
       4A A0 7B 2B 6C 59 5A 28 DC EC F8 27 53 76 F3 52>)
(  13,<2022-10-28 10:48:23.254 +0200>,<pylar>,<LAPTOP-J45PV2VO>,<dataserver>,<TopSpin 4.1.1>,
      <INTEGRAL DELETE [-215.191;-220.717]
       data hash MD5: 64K
       4A A0 7B 2B 6C 59 5A 28 DC EC F8 27 53 76 F3 52>)
##END=

$$ hash MD5
$$ 11 75 06 CB 78 B4 B2 21 22 8E 5D 7C 2D 73 04 5B
