# Supplementary material for: Silver-Free Gold-Catalyzed Heterocyclizations through Intermolecular H-Bonding Activation
Source: J Org Chem. 2023 Jan 27;88(4):2487–92. doi: 10.1021/acs.joc.2c02932 (PMC9942198; doi:10.1021/acs.joc.2c02932)
Supplement: Supplementary file 2 — jo2c02932_si_002.zip [file jo2c02932_si_002.zip › FID for publication/Compound II/19F 471 MHz/12/pdata/1/integrals.txt]

   Current data set:
   NAME =	MBN-53-C (H, C and F)	EXPNO =	12	PROCNO = 1
   DU   =	C:/Bruker/TopSpin4.1.1/organicletters

   Number   Integrated Region     Integral
