# Supplementary material for: Silver-Free Gold-Catalyzed Heterocyclizations through Intermolecular H-Bonding Activation
Source: J Org Chem. 2023 Jan 27;88(4):2487–92. doi: 10.1021/acs.joc.2c02932 (PMC9942198; doi:10.1021/acs.joc.2c02932)
Supplement: Supplementary file 2 — jo2c02932_si_002.zip [file jo2c02932_si_002.zip › FID for publication/Compound II/19F 471 MHz/12/pdata/1/parm.txt]

Current Data Parameters
NAME     MBN-53-C (H, C and F)              
EXPNO                12              
PROCNO                1              

F2 - Acquisition Parameters
Date_          20201114              
Time              16.52 h            
INSTRUM        BOSS III              
PROBHD   Z113652_0143 (              
PULPROG              zg              
TD               131072              
SOLVENT            DMSO              
NS                   32              
DS                    4              
SWH          113636.367 Hz           
FIDRES         1.733953 Hz           
AQ            0.5767168 sec          
RG                  101              
DW                4.400 usec         
DE                 6.50 usec         
TE                299.9 K            
D1           1.00000000 sec          
TD0                   1              
SFO1        470.6111772 MHz          
NUC1                19F              
P1                15.00 usec         
PLW1        37.58599854 W            

F2 - Processing parameters
SI                65536              
SF          470.6582430 MHz          
WDW                  EM              
SSB                   0              
LB                 0.30 Hz           
GB                    0              
PC                 1.00              
