# Supplementary material for: Silver-Free Gold-Catalyzed Heterocyclizations through Intermolecular H-Bonding Activation
Source: J Org Chem. 2023 Jan 27;88(4):2487–92. doi: 10.1021/acs.joc.2c02932 (PMC9942198; doi:10.1021/acs.joc.2c02932)
Supplement: Supplementary file 2 — jo2c02932_si_002.zip [file jo2c02932_si_002.zip › FID for publication/Compound II/19F 471 MHz/12/pdata/1/peaklist.xml]

<?xml version="1.0" encoding="UTF-8"?>
<PeakList modified="2022-10-28T10:48:30">
  <PeakList1D>
    <PeakList1DHeader creator="pylar" date="2022-10-28T10:48:30" expNo="12" name="MBN-53-C (H, C and F)" owner="" procNo="1" source="C:/Bruker/TopSpin4.1.1/organicletters">
      <PeakPickDetails>F1=-54.272579ppm, F2=-67.482620ppm, MI=10.61cm, MAXI=17.97cm, PC=1.000
      </PeakPickDetails>
    </PeakList1DHeader>
    <Peak1D F1="-61.43755" intensity="15.0" type="0"/>
  </PeakList1D>
</PeakList>
