# Supplementary material for: Silver-Free Gold-Catalyzed Heterocyclizations through Intermolecular H-Bonding Activation
Source: J Org Chem. 2023 Jan 27;88(4):2487–92. doi: 10.1021/acs.joc.2c02932 (PMC9942198; doi:10.1021/acs.joc.2c02932)
Supplement: Supplementary file 2 — jo2c02932_si_002.zip [file jo2c02932_si_002.zip › FID for publication/Compound II/19F 471 MHz/12/shimvalues]

# Sat Nov 14 15:52:24 2020
#$$PROBEIDENTIFIER=Z113652_0143
#$$PROBENAME=PA BBO 500S2 BBF-H-D-05 Z SP
#$$SHIMID=292722
#
# Active Shim Gradients
#
Z           		-2902           
Z2          		659             
Z3          		-1311           
Z4          		4023            
Z5          		-208            
Z6          		-1162           
Z7          		1057            
Z8          		12806           
X           		-8239           
XZ          		103             
XZ2         		5240            
XZ3         		1266            
XZ4         		1307            
XZ5         		347             
Y           		790             
YZ          		895             
YZ2         		-13945          
YZ3         		-299            
YZ4         		-2398           
YZ5         		9149            
XY          		2781            
XYZ         		6725            
XYZ2        		-3524           
XYZ3        		-296            
XYZ4        		3410            
XYZ5        		-5968           
(X2-Y2)     		-2376           
(X2-Y2)Z    		-11570          
(X2-Y2)Z2   		-2829           
(X2-Y2)Z3   		1833            
(X2-Y2)Z4   		-4604           
(X2-Y2)Z5   		3212            
X3          		9046            
X3Z         		1094            
Y3          		-6840           
Y3Z         		3656            
#
# Lock Parameter
#
FIELD		-7667.396
LOCKPHASE		 104.949
LOCKPOWER		 -21.000
LOCKGAIN		 113.440
LOCKDC		 -75.000
LOCKSHIFT		   2.490
LOOPGAIN		   5.000
LOOPTIME		   0.250
LOOPFILTER		 500.000
#
IEEE64_VERSION_CODE 1
#
# Shim currents 
#
SHIM_SETTING [ 1]    -1417.01537538
SHIM_SETTING [ 2]    -4586.40593171
SHIM_SETTING [ 3]    -2277.19310001
SHIM_SETTING [ 4]    11022.73248601
SHIM_SETTING [ 5]    -5625.15419052
SHIM_SETTING [ 6]    -4230.47378557
SHIM_SETTING [ 7]    15430.37057413
SHIM_SETTING [ 8]    14739.39291613
SHIM_SETTING [ 9]     1977.09240900
SHIM_SETTING [10]     2101.36446483
SHIM_SETTING [11]        0.00000000
SHIM_SETTING [12]   -10496.87300000
SHIM_SETTING [13]    -3183.93600000
SHIM_SETTING [14]     3856.95100000
SHIM_SETTING [15]      -37.34901376
SHIM_SETTING [16]    -2773.59701376
SHIM_SETTING [17]   -14069.27040799
SHIM_SETTING [18]   -11790.93621694
SHIM_SETTING [19]    -3225.65095520
SHIM_SETTING [20]    -5745.44950090
SHIM_SETTING [21]   -15772.80400000
SHIM_SETTING [22]     2766.51300000
SHIM_SETTING [23]    -3940.22100000
SHIM_SETTING [24]    12539.43600000
SHIM_SETTING [25]    -1048.70500000
SHIM_SETTING [26]    -5966.65800000
SHIM_SETTING [27]     4918.05100000
SHIM_SETTING [28]   -10889.80375230
SHIM_SETTING [29]     -301.24795826
SHIM_SETTING [30]     9221.44204174
SHIM_SETTING [31]    14964.83327381
SHIM_SETTING [32]   -18490.20275230
SHIM_SETTING [33]     4605.40265713
SHIM_SETTING [34]    -4889.39134287
SHIM_SETTING [35]     4881.30500000
SHIM_SETTING [36]     -978.26300000
SHIM_SETTING [37]    -6330.12549656
SHIM_SETTING [38]    11862.17117747
SHIM_SETTING [39]     9422.10417653
SHIM_SETTING [40]        0.00000000
