# Supplementary material for: Silver-Free Gold-Catalyzed Heterocyclizations through Intermolecular H-Bonding Activation
Source: J Org Chem. 2023 Jan 27;88(4):2487–92. doi: 10.1021/acs.joc.2c02932 (PMC9942198; doi:10.1021/acs.joc.2c02932)
Supplement: Supplementary file 2 — jo2c02932_si_002.zip [file jo2c02932_si_002.zip › FID for publication/Compound II/19F 471 MHz/12/specpar]

##TITLE= Parameter file, TopSpin 4.0.9
##JCAMPDX= 5.0
##DATATYPE= Parameter Values
##NPOINTS= 3	$$ modification sequence number
##ORIGIN= Bruker BioSpin GmbH
##OWNER= nmrsu
$$ 2020-11-14 16:51:15.101 +0100  nmrsu@NEO500
$$ D:/data/Ic/nmr/MBN-53-C/12//specpar
$$ process C:\Bruker\TopSpin4.0.9\prog\mod\acqdataserver.exe
##$ANCIEN= (0..7)
0 0 0 0 0 0 0 0
##$BF1= 100.13
##$BF2= 100.13
##$BF3= 100.13
##$DEC= 1
##$DECB= 1
##$DEF19F= yes
##$DEFRSEL= yes
##$HPMOD= (0..32)
0 0 0 0 0 0 0 0 0 0 0 0 0 0 0 0 0 0 0 0 0 0 0 0 0 0 0 0 0 0 0 0 0
##$HPPRECH= (0..32)
-1 -1 -1 -1 -1 -1 -1 -1 -1 -1 -1 -1 -1 -1 -1 -1 -1 -1 -1 -1 -1 -1 -1 -1
-1 -1 -1 -1 -1 -1 -1 -1 -1
##$HPSELECT= yes
##$LOCSW19F= -1
##$LOCSW2H= -1
##$NUC1= 14
##$NUC2= 1
##$NUC3= 0
##$NUC4= 0
##$NUC5= 0
##$NUC6= 0
##$NUC7= 0
##$NUC8= 0
##$NUCARR= (0..123)
500.2 500.2 76.783745519 533.533197948 381.047237952 73.609862172 194.396712594
70.287168626 53.739777315 160.484037948 125.77539004 36.146037634 50.684825825
67.809397914 470.658243021 39.487268592 132.3124038 30.620418271 130.336408719
99.375669374 202.484671485 38.395352 49.009140819 40.794936451 23.341197746
29.021694035 12.811647609 33.663605059 121.507318494 28.198945068 28.206463074
49.871485619 131.567345895 28.273784992 123.995668435 16.195365555 118.682824148
44.698127101 132.630395946 142.075272386 31.296528606 120.054772708 152.544513408
17.448551629 85.647315228 95.395708026 26.099045445 125.32000796 135.086603035
19.2456952 48.294024886 163.667710908 21.677777645 24.510790395 46.500082595
122.42980234 32.597663852 33.281782389 112.586646652 23.034965301 25.817167739
15.938607894 22.8896522 20.247190639 23.276972066 106.11983096 111.010261349
109.372506509 109.606970259 163.659182499 178.232559519 186.527741265 119.700746154
64.822003434 130.901049485 157.811944539 100.077444972 139.106550372 41.236092841
65.606942285 49.692153914 55.586865855 65.9978886 70.656456281 153.16124
27.2609 16.80672 20.85834 17.20688 124.34972 54.92196 15.35614 20.15806
120.24808 17.20688 24.10964 106.74268 14.40576 41.46658 87.531528612 24.114642
57.042808 40.671262 20.043014 12.590034 59.9719792 20.840267774 112.6680492
113.8035032 11.416219661 38.8425308 8.593436 9.358742 107.526913568 8.648458
89.589931645 33.071138166 285.7302464 288.534557675 104.644836199 80.378578575
9.2106828 18.15726 100
##$NUCOFFS= (0..127)
<19F> <1H> <13C> <17O> <15N> <53Cr> <2H> <31P> <11B> <25Mg> <29Si> <27Al>
<77Se> <79Br> <3H> <> <> <> <> <> <> <> <> <> <> <> <> <> <> <> <> <> <>
<> <> <> <> <> <> <> <> <> <> <> <> <> <> <> <> <> <> <> <> <> <> <> <>
<> <> <> <> <> <> <> <> <> <> <> <> <> <> <> <> <> <> <> <> <> <> <> <>
<> <> <> <> <> <> <> <> <> <> <> <> <> <> <> <> <> <> <> <> <> <> <> <>
<> <> <> <> <> <> <> <> <> <> <> <> <> <> <> <> <> <> <> <> <> <> <>
##$OBS= 1
##$OFFS= (0..127)
0 0 0 0 0 0 0 0 0 0 0 0 0 0 0 0 0 0 0 0 0 0 0 0 0 0 0 0 0 0 0 0 0 0 0 0
0 0 0 0 0 0 0 0 0 0 0 0 0 0 0 0 0 0 0 0 0 0 0 0 0 0 0 0 0 0 0 0 0 0 0 0
0 0 0 0 0 0 0 0 0 0 0 0 0 0 0 0 0 0 0 0 0 0 0 0 0 0 0 0 0 0 0 0 0 0 0 0
0 0 0 0 0 0 0 0 0 0 0 0 0 0 0 0 0 0 0 0
##$OFFSF= (0..7)
0 0 0 0 0 0 0 0
##$OFFSH= (0..7)
0 0 0 0 0 0 0 0
##$OFFSX= (0..7)
0 0 0 0 0 0 0 0
##$OFFSXAS= (0..7)
0 0 0 0 0 0 0 0
##$OFSF1= 0
##$OFSF2= 0
##$OFSH1= 0
##$OFSH2= 0
##$OFSH3= 0
##$OFSX1= 0
##$OFSX2= 0
##$OFSY= 0
##$PACOIL= (0..32)
0 0 0 0 0 0 0 0 0 0 0 0 0 0 0 0 0 0 0 0 0 0 0 0 0 0 0 0 0 0 0 0 0
##$PRECHAN= (0..32)
-1 2 -1 0 3 -1 1 -1 -1 -1 -1 -1 -1 -1 -1 -1 -1 -1 -1 -1 -1 -1 -1 -1 -1
-1 -1 -1 -1 -1 -1 -1 -1
##$RECPRE= (0..25)
-1 0 2 3 -1 -1 -1 -1 -1 -1 -1 -1 -1 -1 -1 -1 -1 -1 -1 -1 -1 -1 -1 -1 -1
-1
##$RECPRFX= (0..32)
1 0 1 1 0 0 0 0 0 0 0 0 0 0 0 0 0 0 0 0 0 0 0 0 0 0 0 0 0 0 0 0 0
##$RECSEL= (0..24)
0 1 2 3 4 5 6 7 8 9 10 11 12 13 14 15 16 17 18 19 20 21 22 23 24
##$SELREC= (0..24)
0 0 0 0 0 0 0 0 0 0 0 0 0 0 0 0 0 0 0 0 0 0 0 0 0
##$SFO1= 470.658243
##$SFO2= 500.2
##$SFO3= 500.2
##$SFO4= 500.202351
##$SFO5= 500.202351
##$SFO6= 500.202351
##$SFO7= 500.202351
##$SFO8= 500.202351
##$TY= (0..123)
0 0 0 0 0 0 0 0 0 0 0 0 0 0 0 0 0 0 0 0 0 0 0 0 0 0 0 0 0 0 0 0 0 0 0 0
0 0 0 0 0 0 0 0 0 0 0 0 0 0 0 0 0 0 0 0 0 0 0 0 0 0 0 0 0 0 0 0 0 0 0 0
0 0 0 0 0 0 0 0 0 0 0 0 0 0 0 0 0 0 0 0 0 0 0 0 0 0 0 0 0 0 0 0 0 0 0 0
0 0 0 0 0 0 0 0 0 0 0 0 0 0 0 0
##END=
