# Supplementary material for: Silver-Free Gold-Catalyzed Heterocyclizations through Intermolecular H-Bonding Activation
Source: J Org Chem. 2023 Jan 27;88(4):2487–92. doi: 10.1021/acs.joc.2c02932 (PMC9942198; doi:10.1021/acs.joc.2c02932)
Supplement: Supplementary file 2 — jo2c02932_si_002.zip [file jo2c02932_si_002.zip › FID for publication/Compound II/1H 500 MHz/10/audita.txt]

##TITLE= Audit trail, TopSpin 4.0.9
##JCAMPDX= 5.01
##ORIGIN= Bruker BioSpin GmbH
##OWNER= root
$$ /root/.topspin-BladeEpu/local_acqu/MBN-53-C/10/audita.txt
##AUDIT TRAIL=  $$ (NUMBER, WHEN, WHO, WHERE, PROCESS, VERSION, WHAT)
(   1,<2020-11-14 14:47:29.145 +0000>,<NEO500\nmrsu>,<NEO500>,<go4>,<TopSpin 4.0.9>,
      <acquisition in progress>)
$$ D:/data/Ic/nmr/MBN-53-C/10/audita.txt
(   2,<2020-11-14 14:55:36.091 +0000>,<NEO500\nmrsu>,<NEO500>,<go4>,<TopSpin 4.0.9>,
      <created by zg on 'BOSS III' (NEO500) by user 'NEO500\nmrsu'
       on data set with UUID '518f7bbc-2688-11eb-a58d-00139538cb7f'
       started at 2020-11-14 14:47:29.170 +0000, POWCHK enabled, PULCHK disabled,
       completed at 2020-11-14 14:55:36.089 +0000
       configuration hash MD5:
       50 FA 11 BA 60 C1 27 CF 00 42 A0 3D E9 D3 79 A3
       double data hash MD5: 64K
       2F 0F 04 B3 85 A6 A2 F9 EA EB 54 04 97 41 A8 9A>)
(   3,<2020-11-14 15:55:28.105 +0100>,<nmrsu>,<NEO500>,<xwish3>,<TopSpin 4.0.9>,
      <ICON-NMR User ID: Ic
       double data hash MD5: 64K
       2F 0F 04 B3 85 A6 A2 F9 EA EB 54 04 97 41 A8 9A>)
##END=

$$ hash MD5
$$ CA 94 D5 CF 5E D4 27 F6 2A 78 C5 EB 4B B2 11 DA
