# Supplementary material for: Silver-Free Gold-Catalyzed Heterocyclizations through Intermolecular H-Bonding Activation
Source: J Org Chem. 2023 Jan 27;88(4):2487–92. doi: 10.1021/acs.joc.2c02932 (PMC9942198; doi:10.1021/acs.joc.2c02932)
Supplement: Supplementary file 2 — jo2c02932_si_002.zip [file jo2c02932_si_002.zip › FID for publication/Compound II/1H 500 MHz/10/pdata/1/auditp.txt]

##TITLE= Audit trail, TopSpin 4.0.9
##JCAMPDX= 5.01
##ORIGIN= Bruker BioSpin GmbH
##OWNER= nmrsu
$$ D:/data/Ic/nmr/MBN-53-C/10/pdata/1/auditp.txt
##AUDIT TRAIL=  $$ (NUMBER, WHEN, WHO, WHERE, PROCESS, VERSION, WHAT)
(   1,<2020-11-14 14:47:29.145 +0000>,<NEO500\nmrsu>,<NEO500>,<go4>,<TopSpin 4.0.9>,
      <acquisition in progress>)
$$ D:/data/Ic/nmr/MBN-53-C/10/audita.txt
(   2,<2020-11-14 14:55:36.091 +0000>,<NEO500\nmrsu>,<NEO500>,<go4>,<TopSpin 4.0.9>,
      <created by zg on 'BOSS III' (NEO500) by user 'NEO500\nmrsu'
       on data set with UUID '518f7bbc-2688-11eb-a58d-00139538cb7f'
       started at 2020-11-14 14:47:29.170 +0000, POWCHK enabled, PULCHK disabled,
       completed at 2020-11-14 14:55:36.089 +0000
       configuration hash MD5:
       50 FA 11 BA 60 C1 27 CF 00 42 A0 3D E9 D3 79 A3
       double data hash MD5: 64K
       2F 0F 04 B3 85 A6 A2 F9 EA EB 54 04 97 41 A8 9A>)
(   3,<2020-11-14 15:55:28.105 +0100>,<nmrsu>,<NEO500>,<xwish3>,<TopSpin 4.0.9>,
      <ICON-NMR User ID: Ic
       double data hash MD5: 64K
       2F 0F 04 B3 85 A6 A2 F9 EA EB 54 04 97 41 A8 9A>)
(   4,<2020-11-14 15:55:31.285 +0100>,<nmrsu>,<NEO500>,<proc1d>,<TopSpin 4.0.9>,
      <Start of raw data processing
       ef LB = 0.3 FT_mod = 6 PKNL = 1 SI = 128K 
       data hash MD5: 128K
       09 C8 52 BB 56 91 1D B7 43 30 E6 19 E6 DD 30 B6>)
(   5,<2020-11-14 15:55:31.765 +0100>,<nmrsu>,<NEO500>,<proc1d>,<TopSpin 4.0.9>,
      <apk 
       data hash MD5: 128K
       A8 42 9C 2F B3 E1 D0 78 95 B9 DA 16 0B 1E 57 1D>)
(   6,<2020-11-14 15:55:31.934 +0100>,<nmrsu>,<NEO500>,<proc1d>,<TopSpin 4.0.9>,
      <abs ABSG = 5 
       data hash MD5: 128K
       CC 44 5B 97 5A 6F 73 79 F2 2C 45 D7 D7 87 74 83>)
(   7,<2020-11-14 15:55:32.119 +0100>,<nmrsu>,<NEO500>,<xwish3>,<TopSpin 4.0.9>,
      <ICON-NMR User ID: Ic
       data hash MD5: 128K
       CC 44 5B 97 5A 6F 73 79 F2 2C 45 D7 D7 87 74 83>)
$$ C:/Bruker/TopSpin4.1.1/organicletters/MBN-53-C (H, C and F)/10/pdata/1/auditp.txt
(   8,<2022-10-26 17:50:29.741 +0200>,<pylar>,<LAPTOP-J45PV2VO>,<dataserver>,<TopSpin 4.1.1>,
      <INTEGRAL DELETE [10.134;9.511]
       data hash MD5: 128K
       CC 44 5B 97 5A 6F 73 79 F2 2C 45 D7 D7 87 74 83>)
(   9,<2022-10-26 17:50:29.758 +0200>,<pylar>,<LAPTOP-J45PV2VO>,<dataserver>,<TopSpin 4.1.1>,
      <INTEGRAL DELETE [8.887;8.032]
       data hash MD5: 128K
       CC 44 5B 97 5A 6F 73 79 F2 2C 45 D7 D7 87 74 83>)
(  10,<2022-10-26 17:50:29.773 +0200>,<pylar>,<LAPTOP-J45PV2VO>,<dataserver>,<TopSpin 4.1.1>,
      <INTEGRAL DELETE [8.031;6.648]
       data hash MD5: 128K
       CC 44 5B 97 5A 6F 73 79 F2 2C 45 D7 D7 87 74 83>)
(  11,<2022-10-26 17:50:29.784 +0200>,<pylar>,<LAPTOP-J45PV2VO>,<dataserver>,<TopSpin 4.1.1>,
      <INTEGRAL DELETE [4.605;3.142]
       data hash MD5: 128K
       CC 44 5B 97 5A 6F 73 79 F2 2C 45 D7 D7 87 74 83>)
(  12,<2022-10-26 17:50:29.796 +0200>,<pylar>,<LAPTOP-J45PV2VO>,<dataserver>,<TopSpin 4.1.1>,
      <INTEGRAL DELETE [2.961;2.360]
       data hash MD5: 128K
       CC 44 5B 97 5A 6F 73 79 F2 2C 45 D7 D7 87 74 83>)
(  13,<2022-10-26 17:50:29.808 +0200>,<pylar>,<LAPTOP-J45PV2VO>,<dataserver>,<TopSpin 4.1.1>,
      <INTEGRAL DELETE [2.333;0.567]
       data hash MD5: 128K
       CC 44 5B 97 5A 6F 73 79 F2 2C 45 D7 D7 87 74 83>)
(  14,<2022-10-26 17:50:43.163 +0200>,<pylar>,<LAPTOP-J45PV2VO>,<dataserver>,<TopSpin 4.1.1>,
      <Spectrum calibrated, SF was set. Old value: 500.199996 New value: 500.200004. Peak list modified: Yes
       data hash MD5: 128K
       CC 44 5B 97 5A 6F 73 79 F2 2C 45 D7 D7 87 74 83>)
(  15,<2022-10-26 17:50:43.172 +0200>,<pylar>,<LAPTOP-J45PV2VO>,<dataserver>,<TopSpin 4.1.1>,
      <Spectrum calibrated, OFFSET was set. Old value: 15.619170 New value: 15.602922. Peak list modified: Yes
       data hash MD5: 128K
       CC 44 5B 97 5A 6F 73 79 F2 2C 45 D7 D7 87 74 83>)
(  16,<2022-10-26 17:52:12.421 +0200>,<pylar>,<LAPTOP-J45PV2VO>,<dataserver>,<TopSpin 4.1.1>,
      <INTEGRAL DEFINE [7.007;6.855]
       data hash MD5: 128K
       CC 44 5B 97 5A 6F 73 79 F2 2C 45 D7 D7 87 74 83>)
(  17,<2022-10-26 17:52:12.431 +0200>,<pylar>,<LAPTOP-J45PV2VO>,<dataserver>,<TopSpin 4.1.1>,
      <INTEGRAL DEFINE [7.337;7.147]
       data hash MD5: 128K
       CC 44 5B 97 5A 6F 73 79 F2 2C 45 D7 D7 87 74 83>)
(  18,<2022-10-26 17:52:12.440 +0200>,<pylar>,<LAPTOP-J45PV2VO>,<dataserver>,<TopSpin 4.1.1>,
      <INTEGRAL DEFINE [7.666;7.464]
       data hash MD5: 128K
       CC 44 5B 97 5A 6F 73 79 F2 2C 45 D7 D7 87 74 83>)
(  19,<2022-10-26 17:52:12.448 +0200>,<pylar>,<LAPTOP-J45PV2VO>,<dataserver>,<TopSpin 4.1.1>,
      <INTEGRAL DEFINE [8.351;8.173]
       data hash MD5: 128K
       CC 44 5B 97 5A 6F 73 79 F2 2C 45 D7 D7 87 74 83>)
(  20,<2022-10-26 17:52:12.457 +0200>,<pylar>,<LAPTOP-J45PV2VO>,<dataserver>,<TopSpin 4.1.1>,
      <INTEGRAL DEFINE [8.642;8.427]
       data hash MD5: 128K
       CC 44 5B 97 5A 6F 73 79 F2 2C 45 D7 D7 87 74 83>)
(  21,<2022-10-26 17:52:12.465 +0200>,<pylar>,<LAPTOP-J45PV2VO>,<dataserver>,<TopSpin 4.1.1>,
      <INTEGRAL DEFINE [9.808;9.656]
       data hash MD5: 128K
       CC 44 5B 97 5A 6F 73 79 F2 2C 45 D7 D7 87 74 83>)
##END=

$$ hash MD5
$$ 1C 42 51 05 BD 3F AF 1F 90 C0 E3 BB E9 89 DF A9
