# Supplementary material for: Silver-Free Gold-Catalyzed Heterocyclizations through Intermolecular H-Bonding Activation
Source: J Org Chem. 2023 Jan 27;88(4):2487–92. doi: 10.1021/acs.joc.2c02932 (PMC9942198; doi:10.1021/acs.joc.2c02932)
Supplement: Supplementary file 2 — jo2c02932_si_002.zip [file jo2c02932_si_002.zip › FID for publication/Compound II/1H 500 MHz/10/pdata/1/integrals.txt]

   Current data set:
   NAME =	MBN-53-C (H, C and F)	EXPNO =	10	PROCNO = 1
   DU   =	C:/Bruker/TopSpin4.1.1/organicletters

   Number   Integrated Region     Integral
     1      9.808      9.656         0.98025
     2      8.642      8.427         1.96452
     3      8.351      8.173         0.99862
     4      7.666      7.464         2.04096
     5      7.337      7.147         2.04709
     6      7.007      6.855         1.00000
