# Supplementary material for: Silver-Free Gold-Catalyzed Heterocyclizations through Intermolecular H-Bonding Activation
Source: J Org Chem. 2023 Jan 27;88(4):2487–92. doi: 10.1021/acs.joc.2c02932 (PMC9942198; doi:10.1021/acs.joc.2c02932)
Supplement: Supplementary file 2 — jo2c02932_si_002.zip [file jo2c02932_si_002.zip › FID for publication/Compound II/1H 500 MHz/10/pdata/1/intrng]

A 1.0 #regions in PPM
# low field   high field  bias        slope
  9.807952400021119  9.65589112250141  -0.0  -0.0  # for region 1
  8.642149272370029  8.42672912921711  -0.0  -0.0  # for region 2
  8.350698490457257  8.173293666684264  -0.0  -0.0  # for region 3
  7.666422741618574  7.4636743715922975  -0.0  -0.0  # for region 4
  7.336956640325875  7.146880043426241  -0.0  -0.0  # for region 5
  7.007490539033176  6.855429261513469  -0.0  -0.0  # for region 6
