# Supplementary material for: Silver-Free Gold-Catalyzed Heterocyclizations through Intermolecular H-Bonding Activation
Source: J Org Chem. 2023 Jan 27;88(4):2487–92. doi: 10.1021/acs.joc.2c02932 (PMC9942198; doi:10.1021/acs.joc.2c02932)
Supplement: Supplementary file 2 — jo2c02932_si_002.zip [file jo2c02932_si_002.zip › FID for publication/Compound II/1H 500 MHz/10/pdata/1/parm.txt]

Current Data Parameters
NAME     MBN-53-C (H, C and F)              
EXPNO                10              
PROCNO                1              

F2 - Acquisition Parameters
Date_          20201114              
Time              15.55 h            
INSTRUM        BOSS III              
PROBHD   Z113652_0143 (              
PULPROG              zg              
TD                65536              
SOLVENT            DMSO              
NS                   32              
DS                    4              
SWH            9615.385 Hz           
FIDRES         0.293438 Hz           
AQ            3.4078720 sec          
RG              49.2424              
DW               52.000 usec         
DE                 6.50 usec         
TE                300.0 K            
D1          10.00000000 sec          
TD0                   1              
SFO1        500.2030012 MHz          
NUC1                 1H              
P1                12.00 usec         
PLW1        15.18799973 W            

F2 - Processing parameters
SI               131072              
SF          500.2000043 MHz          
WDW                  EM              
SSB                   0              
LB                 0.30 Hz           
GB                    0              
PC                 1.00              
