# Supplementary material for: Silver-Free Gold-Catalyzed Heterocyclizations through Intermolecular H-Bonding Activation
Source: J Org Chem. 2023 Jan 27;88(4):2487–92. doi: 10.1021/acs.joc.2c02932 (PMC9942198; doi:10.1021/acs.joc.2c02932)
Supplement: Supplementary file 2 — jo2c02932_si_002.zip [file jo2c02932_si_002.zip › FID for publication/Compound II/1H 500 MHz/10/pdata/1/peaklist.xml]

<?xml version="1.0" encoding="UTF-8"?>
<PeakList modified="2022-10-26T17:52:25">
  <PeakList1D>
    <PeakList1DHeader creator="pylar" date="2022-10-26T17:52:25" expNo="10" name="MBN-53-C (H, C and F)" owner="" procNo="1" source="C:/Bruker/TopSpin4.1.1/organicletters">
      <PeakPickDetails>F1=10.162762ppm, F2=9.453143ppm, MI=0.62cm, MAXI=2.19cm, PC=1.000
      </PeakPickDetails>
    </PeakList1DHeader>
    <Peak1D F1="9.745411" intensity="1.266786" type="0"/>
  </PeakList1D>
  <PeakList1D>
    <PeakList1DHeader creator="pylar" date="2022-10-26T17:52:25" expNo="10" name="MBN-53-C (H, C and F)" owner="" procNo="1" source="C:/Bruker/TopSpin4.1.1/organicletters">
      <PeakPickDetails>F1=8.794210ppm, F2=8.388714ppm, MI=1.43cm, MAXI=2.97cm, PC=1.000
      </PeakPickDetails>
    </PeakList1DHeader>
    <Peak1D F1="8.535042" intensity="2.424489" type="0"/>
  </PeakList1D>
  <PeakList1D>
    <PeakList1DHeader creator="pylar" date="2022-10-26T17:52:25" expNo="10" name="MBN-53-C (H, C and F)" owner="" procNo="1" source="C:/Bruker/TopSpin4.1.1/organicletters">
      <PeakPickDetails>F1=8.388714ppm, F2=8.388723ppm, MI=1.43cm, MAXI=10.00cm, PC=1.000
      </PeakPickDetails>
    </PeakList1DHeader>
  </PeakList1D>
  <PeakList1D>
    <PeakList1DHeader creator="pylar" date="2022-10-26T17:52:25" expNo="10" name="MBN-53-C (H, C and F)" owner="" procNo="1" source="C:/Bruker/TopSpin4.1.1/organicletters">
      <PeakPickDetails>F1=8.388714ppm, F2=8.109935ppm, MI=0.54cm, MAXI=1.57cm, PC=1.000
      </PeakPickDetails>
    </PeakList1DHeader>
    <Peak1D F1="8.252464" intensity="1.054318" type="0"/>
  </PeakList1D>
  <PeakList1D>
    <PeakList1DHeader creator="pylar" date="2022-10-26T17:52:25" expNo="10" name="MBN-53-C (H, C and F)" owner="" procNo="1" source="C:/Bruker/TopSpin4.1.1/organicletters">
      <PeakPickDetails>F1=7.793140ppm, F2=7.374972ppm, MI=0.76cm, MAXI=2.40cm, PC=1.000
      </PeakPickDetails>
    </PeakList1DHeader>
    <Peak1D F1="7.559773" intensity="1.373703" type="0"/>
    <Peak1D F1="7.544254" intensity="1.507902" type="0"/>
  </PeakList1D>
  <PeakList1D>
    <PeakList1DHeader creator="pylar" date="2022-10-26T17:52:25" expNo="10" name="MBN-53-C (H, C and F)" owner="" procNo="1" source="C:/Bruker/TopSpin4.1.1/organicletters">
      <PeakPickDetails>F1=7.374972ppm, F2=7.374982ppm, MI=0.76cm, MAXI=10.00cm, PC=1.000
      </PeakPickDetails>
    </PeakList1DHeader>
  </PeakList1D>
  <PeakList1D>
    <PeakList1DHeader creator="pylar" date="2022-10-26T17:52:25" expNo="10" name="MBN-53-C (H, C and F)" owner="" procNo="1" source="C:/Bruker/TopSpin4.1.1/organicletters">
      <PeakPickDetails>F1=7.374972ppm, F2=7.070849ppm, MI=0.49cm, MAXI=1.89cm, PC=1.000
      </PeakPickDetails>
    </PeakList1DHeader>
    <Peak1D F1="7.25421" intensity="0.9374514" type="0"/>
    <Peak1D F1="7.239202" intensity="1.420646" type="0"/>
    <Peak1D F1="7.222411" intensity="0.9034255" type="0"/>
  </PeakList1D>
  <PeakList1D>
    <PeakList1DHeader creator="pylar" date="2022-10-26T17:52:25" expNo="10" name="MBN-53-C (H, C and F)" owner="" procNo="1" source="C:/Bruker/TopSpin4.1.1/organicletters">
      <PeakPickDetails>F1=7.070849ppm, F2=7.070859ppm, MI=0.49cm, MAXI=10.00cm, PC=1.000
      </PeakPickDetails>
    </PeakList1DHeader>
  </PeakList1D>
  <PeakList1D>
    <PeakList1DHeader creator="pylar" date="2022-10-26T17:52:25" expNo="10" name="MBN-53-C (H, C and F)" owner="" procNo="1" source="C:/Bruker/TopSpin4.1.1/organicletters">
      <PeakPickDetails>F1=7.070849ppm, F2=6.652681ppm, MI=0.14cm, MAXI=1.40cm, PC=1.000
      </PeakPickDetails>
    </PeakList1DHeader>
    <Peak1D F1="6.947998" intensity="0.4839896" type="0"/>
    <Peak1D F1="6.933333" intensity="0.8406793" type="0"/>
    <Peak1D F1="6.918644" intensity="0.3923607" type="0"/>
  </PeakList1D>
</PeakList>
