# Supplementary material for: Silver-Free Gold-Catalyzed Heterocyclizations through Intermolecular H-Bonding Activation
Source: J Org Chem. 2023 Jan 27;88(4):2487–92. doi: 10.1021/acs.joc.2c02932 (PMC9942198; doi:10.1021/acs.joc.2c02932)
Supplement: Supplementary file 2 — jo2c02932_si_002.zip [file jo2c02932_si_002.zip › FID for publication/Compound II/1H 500 MHz/10/pdata/1/peakrng]

P    #regions in PPM
# 2022-10-26 17:52:40 +0200  pylar@LAPTOP-J45PV2VO
# low field   high field   mi   maxi
  10.162762047567101  9.453142752475134  0.621  2.186  # for region 1
  8.794210549889737  8.388713809837183  1.431  2.969  # for region 2
  8.388713809837183  8.388723809837183  1.431  10.000  # for region 3
  8.388713809837183  8.109934801051054  0.540  1.566  # for region 4
  7.793140472884997  7.374971959705802  0.756  2.402  # for region 5
  7.374971959705802  7.374981959705802  0.756  10.000  # for region 6
  7.374971959705802  7.0708494046663874  0.486  1.889  # for region 7
  7.0708494046663874  7.070859404666387  0.486  10.000  # for region 8
  7.0708494046663874  6.652680891487193  0.135  1.404  # for region 9
