# Supplementary material for: Silver-Free Gold-Catalyzed Heterocyclizations through Intermolecular H-Bonding Activation
Source: J Org Chem. 2023 Jan 27;88(4):2487–92. doi: 10.1021/acs.joc.2c02932 (PMC9942198; doi:10.1021/acs.joc.2c02932)
Supplement: Supplementary file 2 — jo2c02932_si_002.zip [file jo2c02932_si_002.zip › FID for publication/Compound II/1H 500 MHz/10/scon2]

##TITLE= Parameter file, TopSpin 4.0.9
##JCAMPDX= 5.0
##DATATYPE= Parameter Values
##NPOINTS= 1	$$ modification sequence number
##ORIGIN= Bruker BioSpin GmbH
##OWNER= nmrsu
$$ 2020-11-14 15:47:20.410 +0100  nmrsu@NEO500
$$ D:/data/Ic/nmr/MBN-53-C/10/scon2
$$ process C:\Bruker\TopSpin4.0.9\prog\mod\acqdataserver.exe
##$BLKTR= (0..32)
3 3 3 3 3 3 3 3 3 3 3 3 3 3 3 3 3 3 3 3 3 3 3 3 3 3 3 3 3 3 3 3 3
##$DE1= 4.5
##$DEADC= 0.5
##$DEPA= 4.5
##$DERX= 1.5
##$GRADPRE= (0..1)
10 10
##$HD_BLKTR= (0..32)
1 1 1 1 1 1 1 1 1 1 1 1 1 1 1 1 1 1 1 1 1 1 1 1 1 1 1 1 1 1 1 1 1
##$HD_DE1= 5
##$HD_DEADC= 0
##$HD_DEPA= 2.5
##$HD_DERX= 0
##END=
