# Supplementary material for: Silver-Free Gold-Catalyzed Heterocyclizations through Intermolecular H-Bonding Activation
Source: J Org Chem. 2023 Jan 27;88(4):2487–92. doi: 10.1021/acs.joc.2c02932 (PMC9942198; doi:10.1021/acs.joc.2c02932)
Supplement: Supplementary file 2 — jo2c02932_si_002.zip [file jo2c02932_si_002.zip › FID for publication/Compound II/1H 500 MHz/10/shimvalues]

# Sat Nov 14 14:55:35 2020
#$$PROBEIDENTIFIER=Z113652_0143
#$$PROBENAME=PA BBO 500S2 BBF-H-D-05 Z SP
#$$SHIMID=292722
#
# Active Shim Gradients
#
Z           		-2915           
Z2          		664             
Z3          		-1296           
Z4          		4023            
Z5          		-208            
Z6          		-1162           
Z7          		1057            
Z8          		12806           
X           		-8232           
XZ          		122             
XZ2         		5237            
XZ3         		1266            
XZ4         		1307            
XZ5         		347             
Y           		787             
YZ          		952             
YZ2         		-13965          
YZ3         		-299            
YZ4         		-2398           
YZ5         		9149            
XY          		2776            
XYZ         		6725            
XYZ2        		-3524           
XYZ3        		-296            
XYZ4        		3410            
XYZ5        		-5968           
(X2-Y2)     		-2376           
(X2-Y2)Z    		-11570          
(X2-Y2)Z2   		-2829           
(X2-Y2)Z3   		1833            
(X2-Y2)Z4   		-4604           
(X2-Y2)Z5   		3212            
X3          		9046            
X3Z         		1094            
Y3          		-6840           
Y3Z         		3656            
#
# Lock Parameter
#
FIELD		-7668.014
LOCKPHASE		 104.949
LOCKPOWER		 -21.000
LOCKGAIN		 113.440
LOCKDC		 -75.000
LOCKSHIFT		   2.490
LOOPGAIN		   5.000
LOOPTIME		   0.250
LOOPFILTER		 500.000
#
IEEE64_VERSION_CODE 1
#
# Shim currents 
#
SHIM_SETTING [ 1]    -1421.62589143
SHIM_SETTING [ 2]    -4581.40593171
SHIM_SETTING [ 3]    -2262.94772941
SHIM_SETTING [ 4]    11022.68147524
SHIM_SETTING [ 5]    -5624.44874152
SHIM_SETTING [ 6]    -4231.13166679
SHIM_SETTING [ 7]    15439.98188704
SHIM_SETTING [ 8]    14734.09911217
SHIM_SETTING [ 9]     1982.73771291
SHIM_SETTING [10]     2098.02416100
SHIM_SETTING [11]        0.00000000
SHIM_SETTING [12]   -10496.87300000
SHIM_SETTING [13]    -3183.93600000
SHIM_SETTING [14]     3856.95100000
SHIM_SETTING [15]      -15.02746789
SHIM_SETTING [16]    -2789.27546789
SHIM_SETTING [17]   -14051.23240514
SHIM_SETTING [18]   -11791.09964483
SHIM_SETTING [19]    -3218.06061462
SHIM_SETTING [20]    -5744.59040594
SHIM_SETTING [21]   -15772.80400000
SHIM_SETTING [22]     2766.51300000
SHIM_SETTING [23]    -3940.22100000
SHIM_SETTING [24]    12539.43600000
SHIM_SETTING [25]    -1048.70500000
SHIM_SETTING [26]    -5966.65800000
SHIM_SETTING [27]     4918.05100000
SHIM_SETTING [28]   -10855.51298624
SHIM_SETTING [29]     -303.20382638
SHIM_SETTING [30]     9219.48617362
SHIM_SETTING [31]    15002.05066976
SHIM_SETTING [32]   -18569.91198624
SHIM_SETTING [33]     4602.16794285
SHIM_SETTING [34]    -4892.62605715
SHIM_SETTING [35]     4876.30500000
SHIM_SETTING [36]     -983.26300000
SHIM_SETTING [37]    -6335.56351308
SHIM_SETTING [38]    11876.92689781
SHIM_SETTING [39]     9404.71728027
SHIM_SETTING [40]        0.00000000
