# Supplementary material for: Silver-Free Gold-Catalyzed Heterocyclizations through Intermolecular H-Bonding Activation
Source: J Org Chem. 2023 Jan 27;88(4):2487–92. doi: 10.1021/acs.joc.2c02932 (PMC9942198; doi:10.1021/acs.joc.2c02932)
Supplement: Supplementary file 2 — jo2c02932_si_002.zip [file jo2c02932_si_002.zip › FID for publication/Compound II/1H 500 MHz/10/topshimreport]

New TopShim run:

version = topshim 1.8.0
date = 2020-11-14
time = 15:46:42.435
command = topshim  rga

1D SHIMMING

Parameters:

maximum order = 5
probe = Z113652_0143
solvent = DMSO
shim nucleus = 2H
nucleus optimised for = 1H
o1p (from lock) = 2.49 ppm
optimisation parameters = ls
linewidth 1H = 0.10 Hz
envelope shape / strictness = 2.00 / 200

Results:

initial B0 stdDev = 10.83 Hz
sample size = 2.91 cm, position = -0.11 cm
final B0 stdDev = 1.02 Hz > improvement = 10.6
envelope width = 0.56 Hz
shim changes: 
Z	-182
Z2	-60
Z3	-276
Z4	-98
Z5	+99

duration = 40 sec
completed successfully
finished Sat Nov 14 15:47:20 2020


========================================================================
