# Supplementary material for: Silver-Free Gold-Catalyzed Heterocyclizations through Intermolecular H-Bonding Activation
Source: J Org Chem. 2023 Jan 27;88(4):2487–92. doi: 10.1021/acs.joc.2c02932 (PMC9942198; doi:10.1021/acs.joc.2c02932)
Supplement: Supplementary file 2 — jo2c02932_si_002.zip [file jo2c02932_si_002.zip › FID for publication/Compound III/13C 126 MHz/11/audita.txt]

##TITLE= Audit trail, TopSpin 4.1.1
##JCAMPDX= 5.01
##ORIGIN= Bruker BioSpin GmbH
##OWNER= root
$$ /root/.topspin-BladeEpu/local_acqu/EMM-1799-2/11/audita.txt
##AUDIT TRAIL=  $$ (NUMBER, WHEN, WHO, WHERE, PROCESS, VERSION, WHAT)
(   1,<2021-02-15 17:42:25.811 +0000>,<NEO500\nmrsu>,<NEO500>,<go4>,<TopSpin 4.1.1>,
      <acquisition in progress>)
$$ D:/data/Ic/nmr/EMM-1799-2/11/audita.txt
(   2,<2021-02-15 19:43:35.477 +0000>,<NEO500\nmrsu>,<NEO500>,<go4>,<TopSpin 4.1.1>,
      <created by zg on 'BOSS III' (NEO500) by user 'NEO500\nmrsu'
       on data set with UUID '2a798434-6fb5-11eb-975a-00139538cb7f'
       started at 2021-02-15 17:42:25.845 +0000, POWCHK enabled, PULCHK disabled,
       completed at 2021-02-15 19:43:35.475 +0000
       configuration hash MD5:
       E8 30 D8 94 8F 8C 0C 63 A0 5E 3A 24 07 6B 2E 71
       double data hash MD5: 64K
       35 ED D3 0F 92 C2 9A 62 50 BB 61 52 FF 98 50 11>)
(   3,<2021-02-15 20:43:34.274 +0100>,<nmrsu>,<NEO500>,<xwish3>,<TopSpin 4.1.1>,
      <ICON-NMR User ID: Ic
       double data hash MD5: 64K
       35 ED D3 0F 92 C2 9A 62 50 BB 61 52 FF 98 50 11>)
##END=

$$ hash MD5
$$ C3 F4 B7 60 AC 7E EB 33 BE 40 EF 7E F5 5A BC 29
