# Supplementary material for: Silver-Free Gold-Catalyzed Heterocyclizations through Intermolecular H-Bonding Activation
Source: J Org Chem. 2023 Jan 27;88(4):2487–92. doi: 10.1021/acs.joc.2c02932 (PMC9942198; doi:10.1021/acs.joc.2c02932)
Supplement: Supplementary file 2 — jo2c02932_si_002.zip [file jo2c02932_si_002.zip › FID for publication/Compound III/13C 126 MHz/11/pdata/1/auditp.txt]

##TITLE= Audit trail, TopSpin 4.1.1
##JCAMPDX= 5.01
##ORIGIN= Bruker BioSpin GmbH
##OWNER= nmrsu
$$ D:/data/Ic/nmr/EMM-1799-2/11/pdata/1/auditp.txt
##AUDIT TRAIL=  $$ (NUMBER, WHEN, WHO, WHERE, PROCESS, VERSION, WHAT)
(   1,<2021-02-15 17:42:25.811 +0000>,<NEO500\nmrsu>,<NEO500>,<go4>,<TopSpin 4.1.1>,
      <acquisition in progress>)
$$ D:/data/Ic/nmr/EMM-1799-2/11/audita.txt
(   2,<2021-02-15 19:43:35.477 +0000>,<NEO500\nmrsu>,<NEO500>,<go4>,<TopSpin 4.1.1>,
      <created by zg on 'BOSS III' (NEO500) by user 'NEO500\nmrsu'
       on data set with UUID '2a798434-6fb5-11eb-975a-00139538cb7f'
       started at 2021-02-15 17:42:25.845 +0000, POWCHK enabled, PULCHK disabled,
       completed at 2021-02-15 19:43:35.475 +0000
       configuration hash MD5:
       E8 30 D8 94 8F 8C 0C 63 A0 5E 3A 24 07 6B 2E 71
       double data hash MD5: 64K
       35 ED D3 0F 92 C2 9A 62 50 BB 61 52 FF 98 50 11>)
(   3,<2021-02-15 20:43:34.274 +0100>,<nmrsu>,<NEO500>,<xwish3>,<TopSpin 4.1.1>,
      <ICON-NMR User ID: Ic
       double data hash MD5: 64K
       35 ED D3 0F 92 C2 9A 62 50 BB 61 52 FF 98 50 11>)
(   4,<2021-02-15 20:43:36.273 +0100>,<nmrsu/Ic>,<NEO500>,<proc1d>,<TopSpin 4.1.1>,
      <Start of raw data processing
       ef LB = 1 FT_mod = 6 PKNL = 1 SI = 32K 
       data hash MD5: 32K
       4E 5F 64 60 4B CB 71 17 0C F5 A5 D7 4C 48 5F 3A>)
(   5,<2021-02-15 20:43:36.414 +0100>,<nmrsu/Ic>,<NEO500>,<proc1d>,<TopSpin 4.1.1>,
      <apk 
       data hash MD5: 32K
       8C 83 34 72 D8 D9 CA 62 75 5E 7F 77 B4 22 82 77>)
(   6,<2021-02-15 20:43:36.539 +0100>,<nmrsu/Ic>,<NEO500>,<proc1d>,<TopSpin 4.1.1>,
      <abs ABSG = 5 
       data hash MD5: 32K
       8F D3 38 A7 39 15 44 71 05 D1 03 75 F3 07 DE FF>)
(   7,<2021-02-15 20:43:36.695 +0100>,<nmrsu/Ic>,<NEO500>,<xwish3>,<TopSpin 4.1.1>,
      <ICON-NMR User ID: Ic
       data hash MD5: 32K
       8F D3 38 A7 39 15 44 71 05 D1 03 75 F3 07 DE FF>)
$$ C:/Bruker/TopSpin4.1.1/organicletters/EMM-1799-2 (H, C and F)/11/pdata/1/auditp.txt
(   8,<2022-10-28 12:00:28.884 +0200>,<pylar>,<LAPTOP-J45PV2VO>,<dataserver>,<TopSpin 4.1.1>,
      <INTEGRAL DELETE [40.810;39.261]
       data hash MD5: 32K
       8F D3 38 A7 39 15 44 71 05 D1 03 75 F3 07 DE FF>)
(   9,<2022-10-28 12:01:14.694 +0200>,<pylar>,<LAPTOP-J45PV2VO>,<dataserver>,<TopSpin 4.1.1>,
      <Spectrum calibrated, SF was set. Old value: 125.775390 New value: 125.775452. Peak list modified: Yes
       data hash MD5: 32K
       8F D3 38 A7 39 15 44 71 05 D1 03 75 F3 07 DE FF>)
(  10,<2022-10-28 12:01:14.703 +0200>,<pylar>,<LAPTOP-J45PV2VO>,<dataserver>,<TopSpin 4.1.1>,
      <Spectrum calibrated, OFFSET was set. Old value: 219.739200 New value: 219.245912. Peak list modified: Yes
       data hash MD5: 32K
       8F D3 38 A7 39 15 44 71 05 D1 03 75 F3 07 DE FF>)
##END=

$$ hash MD5
$$ 80 E2 DA 03 28 C4 8C 75 EB BE A4 D7 A0 57 4B 1C
